# Supplementary material for: The molecular basis of socially mediated phenotypic plasticity in a eusocial paper wasp
Source: Nat Commun. 2021 Feb 3;12:775. doi: 10.1038/s41467-021-21095-6 (PMC7859208; doi:10.1038/s41467-021-21095-6)
Supplement: Supplementary file 5 — Supplementary Data 1 [file 41467_2021_21095_MOESM5_ESM.csv]

GeneID	ProteinID	RSMCVerror	Weight	Optimal	DE
LOC107064170	E3 ubiquitin-protein ligase TRIM9	0.05328	0.00909	FALSE	FALSE
LOC107068113	prolyl 3-hydroxylase OGFOD1	0.05263	0.01269	FALSE	FALSE
LOC107070651	RING finger protein 157	0.05588	0.01977	FALSE	FALSE
LOC107068744	uncharacterized protein LOC107068744	0.05536	0.04059	FALSE	FALSE
LOC107073484	uncharacterized protein LOC107073484	0.05471	0.04085	FALSE	FALSE
LOC107067867	zinc finger protein-like 1	0.05314	0.04653	FALSE	FALSE
LOC107066601	uncharacterized protein LOC107066601	0.05592	0.04744	FALSE	FALSE
LOC107065109	neuroguidin	0.05369	0.05077	FALSE	FALSE
LOC107072370	carbonyl reductase [NADPH	0.0534	0.0538	FALSE	FALSE
LOC107068889	G-box-binding factor-like	0.05452	0.05543	FALSE	FALSE
LOC107073639	uncharacterized protein LOC107073639	0.05418	0.06643	FALSE	FALSE
LOC107068612	protein AF-9	0.05599	0.07398	FALSE	FALSE
LOC107065665	dynactin subunit 5	0.05303	0.07866	FALSE	FALSE
LOC107069087	programmed cell death 6-interacting protein	0.05491	0.08369	FALSE	FALSE
LOC107069065	uncharacterized protein LOC107069065	0.05379	0.08702	FALSE	FALSE
LOC107067233	DNA ligase 4-like	0.05441	0.09185	FALSE	FALSE
LOC107073014	cytochrome c oxidase subunit 5B, mitochondrial-like	0.05664	0.10013	FALSE	FALSE
LOC107064642	mini-chromosome maintenance complex-binding protein	0.05502	0.10464	FALSE	FALSE
LOC107066191	TBC1 domain family member 10A	0.05742	0.11131	FALSE	FALSE
LOC107069765	cystinosin homolog	0.05441	0.12533	FALSE	FALSE
LOC107063994	solute carrier family 25 member 40	0.05389	0.12892	FALSE	FALSE
LOC107071981	solute carrier family 41 member 1-like	0.05468	0.15352	FALSE	FALSE
LOC107065428	uncharacterized protein C1orf158 homolog	0.05352	0.1592	FALSE	FALSE
LOC107065448	cysteine protease ATG4B	0.05625	0.16857	FALSE	FALSE
LOC107070840	la-related protein 7	0.05563	0.17126	FALSE	FALSE
LOC107069757	uncharacterized protein LOC107069757	0.05506	0.17265	FALSE	FALSE
LOC107067679	DNA-directed RNA polymerase III subunit RPC2	0.05412	0.17406	FALSE	FALSE
LOC107064050	dolichyl-diphosphooligosaccharide--protein glycosyltransferase subunit 4	0.05299	0.17886	FALSE	FALSE
LOC107068153	phosphatidylinositol 5-phosphate 4-kinase type-2 alpha	0.05447	0.19433	FALSE	FALSE
LOC107072601	lysM and putative peptidoglycan-binding domain-containing protein 2	0.05606	0.2172	FALSE	FALSE
LOC107072500	U8-agatoxin-Ao1a-like	0.05478	0.2403	FALSE	FALSE
LOC107068455	glucose dehydrogenase [FAD, quinone	0.05607	0.24589	FALSE	FALSE
LOC107071275	meteorin-like protein	0.05311	0.25714	FALSE	FALSE
LOC107071954	talin-1	0.05283	0.2797	FALSE	FALSE
LOC107067720	28S ribosomal protein S10, mitochondrial	0.05495	0.28303	FALSE	FALSE
LOC107069269	CB1 cannabinoid receptor-interacting protein 1-like	0.05516	0.31056	FALSE	FALSE
LOC107072742	vascular endothelial growth factor receptor 1-like	0.05237	0.33502	FALSE	FALSE
LOC107070023	calcium/calmodulin-dependent 3',5'-cyclic nucleotide phosphodiesterase 1A-like	0.0548	0.34494	FALSE	FALSE
LOC107067371	putative fatty acyl-CoA reductase CG5065	0.05519	0.36793	FALSE	FALSE
LOC107068322	cyclin-G-associated kinase	0.05365	0.37357	FALSE	FALSE
LOC107065786	uncharacterized protein LOC107065786	0.05339	0.38537	FALSE	FALSE
LOC107067791	T-complex protein 1 subunit theta	0.05584	0.38689	FALSE	FALSE
LOC107064640	uncharacterized protein LOC107064640	0.05498	0.40989	FALSE	FALSE
LOC107066470	REST corepressor 3	0.05349	0.41076	FALSE	FALSE
LOC107074365	DNA-directed RNA polymerase III subunit RPC9	0.05174	0.41197	FALSE	FALSE
LOC107067534	leucine-rich PPR motif-containing protein, mitochondrial-like	0.05341	0.42848	FALSE	FALSE
LOC107065062	dipeptidase 1-like	0.05383	0.43398	FALSE	FALSE
LOC107063918	transcription factor HIVEP3	0.0548	0.44153	FALSE	FALSE
LOC107070921	collagen alpha-1(I) chain-like	0.05415	0.4446	FALSE	FALSE
LOC107065168	prisilkin-39-like	0.05308	0.45603	FALSE	FALSE
LOC107071233	suppressor protein SRP40-like	0.055	0.46949	FALSE	FALSE
LOC107067011	tachykinin-like peptides receptor 99D	0.05494	0.47004	FALSE	FALSE
LOC107069463	iron/zinc purple acid phosphatase-like protein	0.05341	0.47786	FALSE	FALSE
LOC107073406	uncharacterized protein C19orf52 homolog	0.05593	0.48335	FALSE	FALSE
LOC107067655	roquin-1	0.05581	0.48658	FALSE	FALSE
LOC107066461	ATP-dependent RNA helicase DDX24	0.0542	0.49285	FALSE	FALSE
LOC107066614	metal transporter CNNM4	0.05335	0.50162	FALSE	FALSE
LOC107072022	uncharacterized protein LOC107072022	0.05351	0.50407	FALSE	FALSE
LOC107063823	cysteine and glycine-rich protein 2-like	0.05405	0.52792	FALSE	FALSE
LOC107073263	uncharacterized protein LOC107073263	0.05481	0.53396	FALSE	FALSE
LOC107066114	transcription initiation factor TFIID subunit 5	0.0532	0.53506	FALSE	FALSE
LOC107071259	zinc finger protein 148-like	0.05361	0.53796	FALSE	FALSE
LOC107071944	uncharacterized protein LOC107071944	0.05541	0.54092	FALSE	FALSE
LOC107072396	protein RRNAD1-like	0.05515	0.54834	FALSE	FALSE
LOC107067855	neural-cadherin	0.05336	0.54981	FALSE	FALSE
LOC107068325	kelch-like ECH-associated protein 1	0.05408	0.54997	FALSE	FALSE
LOC107071579	mitoferrin-1	0.05401	0.55062	FALSE	FALSE
LOC107070683	uncharacterized protein LOC107070683	0.05594	0.55252	FALSE	FALSE
LOC107070264	large proline-rich protein BAG6-like	0.05463	0.57281	FALSE	FALSE
LOC107064436	RUN and FYVE domain-containing protein 2	0.05534	0.57407	FALSE	FALSE
LOC107073016	uncharacterized protein LOC107073016	0.05478	0.57491	FALSE	FALSE
LOC107066243	PH-interacting protein	0.05482	0.58523	FALSE	FALSE
LOC107071328	TBC1 domain family member 24	0.05211	0.58853	FALSE	FALSE
LOC107068692	MAM and LDL-receptor class A domain-containing protein 2-like	0.05276	0.5946	FALSE	FALSE
LOC107073885	uncharacterized protein LOC107073885	0.05332	0.6016	FALSE	FALSE
LOC107068872	uncharacterized protein LOC107068872	0.0532	0.60522	FALSE	FALSE
LOC107068006	uncharacterized protein LOC107068006	0.05429	0.60998	FALSE	FALSE
LOC107069157	very-long-chain 3-oxoacyl-CoA reductase-like	0.05562	0.63267	FALSE	FALSE
LOC107073004	protein PAT1 homolog 1-like	0.0535	0.63673	FALSE	FALSE
LOC107069999	maestro heat-like repeat-containing protein family member 1	0.055	0.65327	FALSE	FALSE
LOC107065553	ion transport peptide	0.05236	0.66233	FALSE	FALSE
LOC107063730	probable sodium/potassium/calcium exchanger CG1090	0.05496	0.6624	FALSE	FALSE
LOC107074519	fez family zinc finger protein 1-like	0.05437	0.66362	FALSE	FALSE
LOC107064344	facilitated trehalose transporter Tret1-2 homolog	0.05448	0.6784	FALSE	FALSE
LOC107072907	retinoid-inducible serine carboxypeptidase-like	0.05314	0.68104	FALSE	FALSE
LOC107069348	uncharacterized protein LOC107069348	0.05536	0.69358	FALSE	FALSE
LOC107073130	coiled-coil domain-containing protein 39-like	0.05468	0.6996	FALSE	FALSE
LOC107071657	uncharacterized protein LOC107071657	0.05464	0.70785	FALSE	FALSE
LOC107064143	39S ribosomal protein L28, mitochondrial	0.05458	0.71268	FALSE	FALSE
LOC107069213	uncharacterized protein LOC107069213	0.05517	0.71537	FALSE	FALSE
LOC107066454	uncharacterized protein LOC107066454	0.05469	0.72422	FALSE	FALSE
LOC107065142	tyrosine kinase receptor Cad96Ca	0.05513	0.72495	FALSE	FALSE
LOC107069522	Bardet-Biedl syndrome 1 protein	0.05401	0.72708	FALSE	FALSE
LOC107070060	protein LLP homolog	0.05424	0.73323	FALSE	FALSE
LOC107074377	26S proteasome non-ATPase regulatory subunit 14	0.05174	0.73479	FALSE	FALSE
LOC107068727	PR domain zinc finger protein 16-like	0.05323	0.73695	FALSE	FALSE
LOC107073802	sorting nexin-6	0.05377	0.77426	FALSE	FALSE
LOC107066502	ABC transporter G family member 20-like	0.0541	0.77577	FALSE	FALSE
LOC107074554	uncharacterized protein LOC107074554	0.05363	0.77711	FALSE	FALSE
LOC107070313	myosin-IA	0.05238	0.77757	FALSE	FALSE
LOC107074678	protein lozenge-like	0.05312	0.78217	FALSE	FALSE
LOC107065467	E3 ubiquitin-protein ligase TM129	0.05242	0.78351	FALSE	FALSE
LOC107068492	cytochrome P450 6A1-like	0.05259	0.79158	FALSE	FALSE
LOC107073829	fas-associated death domain protein	0.0536	0.80703	FALSE	FALSE
LOC107074256	extracellular serine/threonine protein CG31145	0.0541	0.81335	FALSE	FALSE
LOC107067012	keratin-associated protein 19-2-like	0.05347	0.81586	FALSE	FALSE
LOC107065045	amyloid beta A4 precursor protein-binding family B member 1-interacting protein-like	0.05374	0.83165	FALSE	FALSE
LOC107067874	heat shock 70 kDa protein cognate 3	0.0546	0.83171	FALSE	FALSE
LOC107073358	mediator of RNA polymerase II transcription subunit 8	0.05426	0.8411	FALSE	FALSE
LOC107069143	ubiquitin carboxyl-terminal hydrolase 46	0.05314	0.84753	FALSE	FALSE
LOC107069815	uncharacterized protein LOC107069815	0.05522	0.86383	FALSE	FALSE
LOC107065410	fibroblast growth factor 17-like	0.05456	0.86571	FALSE	FALSE
LOC107066174	COMM domain-containing protein 5-like	0.05545	0.87392	FALSE	FALSE
LOC107070663	LOW QUALITY PROTEIN: neuralized-like protein 4	0.05279	0.87698	FALSE	FALSE
LOC107073120	receptor-binding cancer antigen expressed on SiSo cells	0.05249	0.87785	FALSE	FALSE
LOC107071562	carnitine O-acetyltransferase-like	0.05445	0.88514	FALSE	FALSE
LOC107067386	heterogeneous nuclear ribonucleoprotein K-like	0.05326	0.88535	FALSE	FALSE
LOC107065889	bystin	0.05559	0.89602	FALSE	FALSE
LOC107074046	small proline-rich protein 2H-like	0.05523	0.89655	FALSE	FALSE
LOC107069854	myelin expression factor 2	0.05222	0.89685	FALSE	FALSE
LOC107071909	LOW QUALITY PROTEIN: armadillo repeat-containing protein 3	0.05493	0.90836	FALSE	FALSE
LOC107066913	SH3 domain-containing kinase-binding protein 1	0.05265	0.92422	FALSE	FALSE
LOC107068002	uncharacterized protein LOC107068002	0.05386	0.92896	FALSE	FALSE
LOC107071746	uncharacterized protein LOC107071746	0.05333	0.9312	FALSE	FALSE
LOC107068026	COP9 signalosome complex subunit 4	0.05393	0.93594	FALSE	FALSE
LOC107073238	uncharacterized protein LOC107073238	0.05348	0.94041	FALSE	FALSE
LOC107071955	spermidine synthase	0.05359	0.96716	FALSE	FALSE
LOC107069326	uncharacterized protein LOC107069326	0.05249	0.96781	FALSE	FALSE
LOC107070118	nucleoporin Nup43	0.05455	0.99835	FALSE	FALSE
LOC107069126	CD109 antigen-like	0.05237	1.00459	FALSE	FALSE
LOC107074000	aristaless-related homeobox protein-like	0.05293	1.00831	FALSE	FALSE
LOC107069121	vesicle transport protein SFT2C	0.05385	1.01416	FALSE	FALSE
LOC107065068	cytochrome P450 4C1-like	0.05315	1.01971	FALSE	FALSE
LOC107073575	uncharacterized protein LOC107073575	0.05338	1.02649	FALSE	FALSE
LOC107072634	mitochondrial amidoxime-reducing component 1-like	0.05784	1.04396	FALSE	FALSE
LOC107070748	ATP-binding cassette sub-family G member 1	0.05477	1.05054	FALSE	FALSE
LOC107074478	exportin-6-A	0.05352	1.05333	FALSE	FALSE
LOC107066234	UPF0505 protein C16orf62 homolog	0.05328	1.05558	FALSE	FALSE
LOC107068484	calcium/calmodulin-dependent protein kinase type II alpha chain	0.05431	1.06087	FALSE	FALSE
LOC107072623	cullin-4A-like	0.05271	1.09452	FALSE	FALSE
LOC107069356	rho guanine nucleotide exchange factor 17-like	0.05478	1.0962	FALSE	FALSE
LOC107072920	guanosine-3',5'-bis(diphosphate) 3'-pyrophosphohydrolase MESH1	0.05409	1.09708	FALSE	FALSE
LOC107068874	uncharacterized protein LOC107068874	0.05227	1.1214	FALSE	FALSE
LOC107069970	GPI mannosyltransferase 3	0.05322	1.12341	FALSE	FALSE
LOC107069825	mucin-17-like	0.05461	1.13126	FALSE	FALSE
LOC107064273	zinc finger matrin-type protein CG9776	0.05376	1.13675	FALSE	FALSE
LOC107073041	histone-lysine N-methyltransferase pr-set7	0.05309	1.14139	FALSE	FALSE
LOC107070232	cell division cycle protein 27 homolog	0.05265	1.15359	FALSE	FALSE
LOC107071155	anoctamin-1	0.05353	1.15974	FALSE	FALSE
LOC107074529	uncharacterized protein LOC107074529	0.05473	1.16709	FALSE	FALSE
LOC107063648	nuclear pore complex protein Nup98-Nup96	0.05209	1.1995	FALSE	FALSE
LOC107072450	uncharacterized protein LOC107072450	0.05319	1.22083	FALSE	FALSE
LOC107069724	GTP-binding nuclear protein Ran	0.05425	1.22564	FALSE	FALSE
LOC107066009	transmembrane protein 170A	0.05199	1.22968	FALSE	FALSE
LOC107072199	mRNA export factor	0.05384	1.23508	FALSE	FALSE
LOC107064939	60S ribosomal protein L37a	0.0537	1.24603	FALSE	FALSE
LOC107064881	zinc transporter ZIP11	0.05407	1.25659	FALSE	FALSE
LOC107071376	uncharacterized protein LOC107071376	0.05557	1.26647	FALSE	FALSE
LOC107073293	apyrase	0.05278	1.27229	FALSE	FALSE
LOC107074275	hexokinase-1-like	0.05187	1.27739	FALSE	FALSE
LOC107064102	serine/threonine-protein kinase SIK2-like	0.05343	1.27922	FALSE	FALSE
LOC107064282	peptidyl-prolyl cis-trans isomerase E	0.0541	1.28647	FALSE	FALSE
LOC107068786	uncharacterized protein C16orf52 homolog A	0.05387	1.29023	FALSE	FALSE
LOC107069467	exportin-5	0.05542	1.29126	FALSE	FALSE
LOC107074590	protein lethal(2)denticleless	0.0525	1.30438	FALSE	FALSE
LOC107072374	tuftelin-interacting protein 11	0.05375	1.30475	FALSE	FALSE
LOC107064366	uncharacterized protein LOC107064366	0.05309	1.30892	FALSE	FALSE
LOC107072053	ribosomal RNA small subunit methyltransferase NEP1	0.05638	1.31005	FALSE	FALSE
LOC107071003	beta-arrestin-1-like	0.05177	1.31947	FALSE	FALSE
LOC107070544	RNA-binding protein 25	0.05351	1.32911	FALSE	FALSE
LOC107070211	kelch domain-containing protein 4	0.05311	1.33548	FALSE	FALSE
LOC107073470	probable serine/threonine-protein kinase nek3	0.0566	1.34752	FALSE	FALSE
LOC107064324	protein daughterless	0.05455	1.35771	FALSE	FALSE
LOC107072895	39S ribosomal protein L38, mitochondrial	0.05189	1.36581	FALSE	FALSE
LOC107070283	cyclin-dependent kinase 1	0.05114	1.37421	FALSE	FALSE
LOC107070954	BUB3-interacting and GLEBS motif-containing protein ZNF207-like	0.05397	1.39077	FALSE	FALSE
LOC107068983	uncharacterized protein C1orf131 homolog	0.05441	1.39631	FALSE	FALSE
LOC107066415	axonemal dynein light intermediate polypeptide 1	0.05738	1.40076	FALSE	FALSE
LOC107067420	uncharacterized protein LOC107067420	0.05364	1.40499	FALSE	FALSE
LOC107066983	sec1 family domain-containing protein 2-like	0.05397	1.42513	FALSE	FALSE
LOC107069548	disco-interacting protein 2 homolog A	0.05114	1.45251	FALSE	FALSE
LOC107073688	cytochrome P450 4V2-like	0.05347	1.4555	FALSE	FALSE
LOC107072017	cat eye syndrome critical region protein 5-like	0.05222	1.45898	FALSE	FALSE
LOC107068650	uncharacterized protein LOC107068650	0.05452	1.47279	FALSE	FALSE
LOC107067400	programmed cell death protein 6	0.05476	1.47539	FALSE	FALSE
LOC107069313	protein N-terminal glutamine amidohydrolase	0.05444	1.50399	FALSE	FALSE
LOC107063936	guanine nucleotide-binding protein G(i) subunit alpha	0.05227	1.51196	FALSE	FALSE
LOC107066483	LOW QUALITY PROTEIN: uncharacterized protein LOC107066483	0.05323	1.51377	FALSE	FALSE
LOC107065546	mitogen-activated protein kinase kinase kinase 15	0.05357	1.51779	FALSE	FALSE
LOC107068778	serine/threonine-protein kinase VRK1-like	0.05261	1.51977	FALSE	FALSE
LOC107072512	acetylcholinesterase-like	0.05396	1.54866	FALSE	FALSE
LOC107072554	uncharacterized protein LOC107072554	0.05391	1.5513	FALSE	FALSE
LOC107070531	myotubularin-related protein 13	0.05373	1.56079	FALSE	FALSE
LOC107071603	protein C10	0.05469	1.57221	FALSE	FALSE
LOC107070307	uncharacterized protein LOC107070307	0.05384	1.57419	FALSE	FALSE
LOC107072940	28S ribosomal protein S17, mitochondrial	0.05261	1.57633	FALSE	FALSE
LOC107066198	dehydrodolichyl diphosphate syntase complex subunit DHDDS	0.05383	1.57789	FALSE	FALSE
LOC107074467	AP-3 complex subunit beta-2	0.05078	1.58059	FALSE	FALSE
LOC107064243	lisH domain-containing protein FOPNL-like	0.05308	1.58312	FALSE	FALSE
LOC107063960	enhancer of split mbeta protein-like	0.05225	1.59766	FALSE	FALSE
LOC107063625	pentatricopeptide repeat-containing protein 1, mitochondrial	0.05295	1.60456	FALSE	FALSE
LOC107065802	FGGY carbohydrate kinase domain-containing protein	0.05308	1.61417	FALSE	FALSE
LOC107072200	WD repeat, SAM and U-box domain-containing protein 1	0.05222	1.61904	FALSE	FALSE
LOC107073058	pyruvate kinase-like	0.05371	1.62117	FALSE	FALSE
LOC107072433	uncharacterized protein LOC107072433	0.05596	1.62207	FALSE	FALSE
LOC107074526	acyl-protein thioesterase 1	0.05292	1.63386	FALSE	FALSE
LOC107064848	nectin-3-like	0.05329	1.63947	FALSE	FALSE
LOC107067051	probable serine/threonine-protein kinase DDB_G0267686	0.05385	1.64929	FALSE	FALSE
LOC107067268	uncharacterized protein LOC107067268	0.05193	1.65566	FALSE	FALSE
LOC107068510	uncharacterized protein LOC107068510	0.0547	1.66053	FALSE	FALSE
LOC107072642	uncharacterized protein LOC107072642	0.05242	1.66251	FALSE	FALSE
LOC107063806	uncharacterized protein LOC107063806	0.05194	1.66707	FALSE	FALSE
LOC107065899	leucine-zipper-like transcriptional regulator 1	0.05359	1.66818	FALSE	FALSE
LOC107072606	UBX domain-containing protein 7	0.0533	1.67655	FALSE	FALSE
LOC107067097	cAMP-dependent protein kinase type II regulatory subunit	0.05211	1.6807	FALSE	FALSE
LOC107064510	zinc finger protein 76-like	0.05232	1.68689	FALSE	FALSE
LOC107064938	protein FAM98B	0.05333	1.70298	FALSE	FALSE
LOC107065140	U6 snRNA-associated Sm-like protein LSm8	0.05245	1.71026	FALSE	FALSE
LOC107064689	uncharacterized protein LOC107064689	0.05588	1.7169	FALSE	FALSE
LOC107066927	homocysteine S-methyltransferase 1-like	0.05454	1.73318	FALSE	FALSE
LOC107066945	ras-related and estrogen-regulated growth inhibitor-like	0.05496	1.7419	FALSE	FALSE
LOC107068725	39S ribosomal protein L27, mitochondrial	0.05433	1.7469	FALSE	FALSE
LOC107067933	short/branched chain specific acyl-CoA dehydrogenase, mitochondrial	0.05341	1.75094	FALSE	FALSE
LOC107065447	protein phosphatase 1L	0.05234	1.75887	FALSE	FALSE
LOC107066103	cysteine-rich venom protein 6-like	0.05599	1.78009	FALSE	FALSE
LOC107067562	methyltransferase-like protein 22	0.05401	1.81197	FALSE	FALSE
LOC107067478	uncharacterized protein LOC107067478	0.05082	1.81489	FALSE	FALSE
LOC107070030	endoribonuclease Dicer	0.05372	1.83029	FALSE	FALSE
LOC107069811	uncharacterized protein LOC107069811	0.05296	1.86117	FALSE	FALSE
LOC107067686	GRIP and coiled-coil domain-containing protein PFC0235w-like	0.05638	1.86457	FALSE	FALSE
LOC107070448	coiled-coil domain-containing protein 186	0.05389	1.87146	FALSE	FALSE
LOC107071813	uncharacterized protein LOC107071813	0.05294	1.87685	FALSE	FALSE
LOC107069272	uncharacterized protein LOC107069272	0.05266	1.89956	FALSE	FALSE
LOC107065690	stress-associated endoplasmic reticulum protein 2	0.05306	1.90486	FALSE	FALSE
LOC107065936	zinc finger HIT domain-containing protein 1	0.0526	1.91587	FALSE	FALSE
LOC107069071	cytochrome P450 4C1-like	0.05329	1.91687	FALSE	FALSE
LOC107070859	translation initiation factor eIF-2B subunit delta-like	0.05325	1.91786	FALSE	FALSE
LOC107064632	T-box protein H15-like	0.05346	1.91983	FALSE	FALSE
LOC107074249	adenylate cyclase type 10-like	0.05328	1.93537	FALSE	FALSE
LOC107067115	heterochromatin protein 1-like	0.05333	1.94184	FALSE	FALSE
LOC107066865	cytochrome P450 9e2-like	0.05296	1.94217	FALSE	FALSE
LOC107065245	uncharacterized protein LOC107065245	0.05506	1.9439	FALSE	FALSE
LOC107066881	FMRFamide receptor	0.0541	1.94883	FALSE	FALSE
LOC107065947	transmembrane channel-like protein 5	0.04977	1.95032	FALSE	FALSE
LOC107070116	TM2 domain-containing protein almondex	0.05397	1.95713	FALSE	FALSE
LOC107071338	uncharacterized protein LOC107071338	0.05252	1.9626	FALSE	FALSE
LOC107064680	UDP-glucuronic acid decarboxylase 1	0.05294	1.9958	FALSE	FALSE
LOC107068785	uncharacterized protein LOC107068785	0.05383	2.0003	FALSE	FALSE
LOC107072902	uncharacterized protein LOC107072902	0.05316	2.01192	FALSE	FALSE
LOC107064438	protein disabled	0.05397	2.02346	FALSE	FALSE
LOC107072224	uncharacterized protein LOC107072224	0.05268	2.03387	FALSE	FALSE
LOC107066622	laminin subunit alpha	0.05161	2.07701	FALSE	FALSE
LOC107074513	uncharacterized protein LOC107074513	0.05496	2.09719	FALSE	FALSE
LOC107066255	trafficking protein particle complex subunit 10	0.05623	2.12665	FALSE	FALSE
LOC107067120	flightin	0.05387	2.12759	FALSE	FALSE
LOC107074577	rap guanine nucleotide exchange factor 6-like	0.05234	2.14076	FALSE	FALSE
LOC107066287	oxysterol-binding protein-related protein 11	0.05441	2.14253	FALSE	FALSE
LOC107072202	uncharacterized protein LOC107072202	0.05139	2.14564	FALSE	FALSE
LOC107065488	la-related protein CG11505	0.05184	2.14716	FALSE	FALSE
LOC107067639	uncharacterized protein LOC107067639	0.05492	2.17459	FALSE	FALSE
LOC107068128	synaptic vesicle 2-related protein	0.05203	2.18547	FALSE	FALSE
LOC107074283	neurofilament medium polypeptide	0.053	2.18564	FALSE	FALSE
LOC107071149	uncharacterized protein LOC107071149	0.05237	2.18856	FALSE	FALSE
LOC107072107	protein patched	0.05353	2.19344	FALSE	FALSE
LOC107064795	amphoterin-induced protein 1-like	0.05289	2.20427	FALSE	FALSE
LOC107070998	pyrimidodiazepine synthase-like	0.05236	2.20474	FALSE	FALSE
LOC107065738	protein msta, isoform B-like	0.05239	2.22136	FALSE	FALSE
LOC107066514	V-type proton ATPase catalytic subunit A	0.05333	2.22604	FALSE	FALSE
LOC107074107	trichohyalin	0.05348	2.22835	FALSE	FALSE
LOC107065997	LOW QUALITY PROTEIN: uncharacterized protein LOC107065997	0.05045	2.24083	FALSE	FALSE
LOC107066376	V-type proton ATPase 116 kDa subunit a isoform 1	0.0541	2.25253	FALSE	FALSE
LOC107067076	vacuolar protein sorting-associated protein 4A	0.05465	2.25281	FALSE	FALSE
LOC107065724	uncharacterized protein LOC107065724	0.05315	2.2533	FALSE	FALSE
LOC107066035	methylcrotonoyl-CoA carboxylase subunit alpha, mitochondrial	0.05184	2.25362	FALSE	FALSE
LOC107066405	surfeit locus protein 4 homolog	0.05545	2.26127	FALSE	FALSE
LOC107070972	poly(U)-binding-splicing factor half pint	0.05269	2.26704	FALSE	FALSE
LOC107072737	scm-like with four MBT domains protein 1	0.05246	2.27891	FALSE	FALSE
LOC107074376	uncharacterized protein LOC107074376	0.05208	2.28756	FALSE	FALSE
LOC107066325	probable ATP-dependent RNA helicase kurz	0.05555	2.2935	FALSE	FALSE
LOC107071317	uncharacterized protein LOC107071317	0.05201	2.29665	FALSE	FALSE
LOC107071391	exonuclease 1	0.05422	2.30467	FALSE	FALSE
LOC107064163	DNA-directed RNA polymerase III subunit RPC5	0.05221	2.31451	FALSE	FALSE
LOC107070344	uncharacterized protein LOC107070344	0.05456	2.31894	FALSE	FALSE
LOC107072389	WASH complex subunit strumpellin	0.05179	2.36042	FALSE	FALSE
LOC107068203	trifunctional purine biosynthetic protein adenosine-3	0.05352	2.3684	FALSE	FALSE
LOC107066224	transcriptional repressor p66-beta	0.05245	2.40212	FALSE	FALSE
LOC107068277	uncharacterized protein LOC107068277	0.05254	2.40607	FALSE	FALSE
LOC107070356	acyl-CoA synthetase family member 4	0.05216	2.41688	FALSE	FALSE
LOC107070927	anaphase-promoting complex subunit 4	0.05146	2.41954	FALSE	FALSE
LOC107073365	activator of basal transcription 1	0.05288	2.42865	FALSE	FALSE
LOC107065400	uncharacterized protein LOC107065400	0.05256	2.43045	FALSE	FALSE
LOC107068761	putative methyltransferase NSUN6	0.05339	2.43857	FALSE	FALSE
LOC107072952	autophagy-related protein 9A	0.0518	2.44994	FALSE	FALSE
LOC107065146	multiple PDZ domain protein-like	0.05295	2.45739	FALSE	FALSE
LOC107071257	protein gooseberry-like	0.05363	2.46861	FALSE	FALSE
LOC107067017	uncharacterized protein LOC107067017	0.05245	2.47446	FALSE	FALSE
LOC107070769	probable glutamine--tRNA ligase	0.05378	2.48687	FALSE	FALSE
LOC107073767	acidic endochitinase SP2-like	0.05245	2.50212	FALSE	FALSE
LOC107073799	acidic endochitinase SP2-like	0.05224	2.50212	FALSE	FALSE
LOC107072004	inositol oxygenase	0.05391	2.50903	FALSE	FALSE
LOC107071874	ribosome biogenesis protein BOP1 homolog	0.0531	2.51144	FALSE	FALSE
LOC107065723	homeobox protein Hox-B2a-like	0.05399	2.52105	FALSE	FALSE
LOC107066332	beta-1,3-galactosyltransferase 1-like	0.05208	2.53698	FALSE	FALSE
LOC107069687	uncharacterized protein LOC107069687	0.05311	2.56976	FALSE	FALSE
LOC107069662	matrix metalloproteinase-2	0.05277	2.57272	FALSE	FALSE
LOC107070015	DNA ligase 1	0.05531	2.5756	FALSE	FALSE
LOC107066988	guanine nucleotide-binding protein subunit beta-5	0.05297	2.58995	FALSE	FALSE
LOC107073976	uncharacterized protein LOC107073976	0.05275	2.59265	FALSE	FALSE
LOC107073312	condensin complex subunit 2-like	0.05454	2.5947	FALSE	FALSE
LOC107071952	eukaryotic translation initiation factor 3 subunit M	0.05376	2.59808	FALSE	FALSE
Trnah-gug	Trnah-gug	0.05469	2.60338	FALSE	FALSE
LOC107069706	RWD domain-containing protein 4	0.05402	2.61794	FALSE	FALSE
LOC107063980	protein prune homolog	0.05257	2.63672	FALSE	FALSE
LOC107068264	probable ATP-dependent RNA helicase DDX11	0.05237	2.63725	FALSE	FALSE
LOC107065211	protein real-time	0.05369	2.6388	FALSE	FALSE
LOC107066713	protein KRTCAP2 homolog	0.05253	2.64143	FALSE	FALSE
LOC107072130	KRAB-A domain-containing protein 2-like	0.05382	2.64354	FALSE	FALSE
LOC107067547	uncharacterized protein LOC107067547	0.05282	2.66149	FALSE	FALSE
LOC107067999	probable tRNA (guanine(26)-N(2))-dimethyltransferase	0.05279	2.66505	FALSE	FALSE
LOC107073253	uncharacterized protein LOC107073253	0.05222	2.66682	FALSE	FALSE
LOC107070876	ATPase inhibitor mai-2, mitochondrial-like	0.05375	2.67319	FALSE	FALSE
LOC107072231	myoneurin-like	0.0514	2.68832	FALSE	FALSE
LOC107073116	protein CREG1	0.05177	2.70135	FALSE	FALSE
LOC107073808	probable protein BRICK1-B	0.05257	2.70964	FALSE	FALSE
LOC107074081	membrane-associated guanylate kinase, WW and PDZ domain-containing protein 1-like	0.05159	2.71569	FALSE	FALSE
LOC107074589	protein ARV1	0.05294	2.73252	FALSE	FALSE
LOC107073701	uncharacterized protein LOC107073701	0.05278	2.7381	FALSE	FALSE
LOC107072831	uncharacterized protein LOC107072831	0.05456	2.74287	FALSE	FALSE
LOC107074384	PRKC apoptosis WT1 regulator protein-like	0.05187	2.75284	FALSE	FALSE
LOC107070926	uncharacterized protein LOC107070926	0.05272	2.76112	FALSE	FALSE
LOC107067118	NADH dehydrogenase [ubiquinone	0.05428	2.76333	FALSE	FALSE
LOC107069787	probable cytochrome P450 305a1	0.05339	2.764	FALSE	FALSE
LOC107064409	poly(U)-specific endoribonuclease homolog	0.05316	2.77214	FALSE	FALSE
LOC107066857	probable serine/threonine-protein kinase DDB_G0280133	0.05402	2.80326	FALSE	FALSE
LOC107072657	methionine--tRNA ligase, mitochondrial	0.05131	2.81657	FALSE	FALSE
LOC107064285	rhythmically expressed gene 2 protein-like	0.05237	2.84559	FALSE	FALSE
LOC107064629	longitudinals lacking protein-like	0.05218	2.85115	FALSE	FALSE
LOC107063699	monocarboxylate transporter 12-like	0.05275	2.85425	FALSE	FALSE
LOC107064497	unconventional myosin-XVIIIa	0.05429	2.86105	FALSE	FALSE
LOC107069796	uncharacterized protein LOC107069796	0.0536	2.86199	FALSE	FALSE
LOC107071715	uncharacterized protein LOC107071715	0.05396	2.87308	FALSE	FALSE
LOC107074291	uncharacterized protein LOC107074291	0.05246	2.88814	FALSE	FALSE
LOC107069308	LOW QUALITY PROTEIN: dihydrofolate reductase	0.05641	2.8908	FALSE	FALSE
LOC107064449	lachesin-like	0.05389	2.89508	FALSE	FALSE
LOC107064525	stromal membrane-associated protein 1	0.05395	2.90409	FALSE	FALSE
LOC107066749	PRKR-interacting protein 1 homolog	0.05227	2.91331	FALSE	FALSE
LOC107065476	DNA mismatch repair protein Mlh1	0.05281	2.92474	FALSE	FALSE
LOC107065373	transcription factor collier	0.0519	2.92478	FALSE	FALSE
LOC107066350	protein-L-isoaspartate(D-aspartate) O-methyltransferase-like	0.05297	2.9274	FALSE	FALSE
LOC107068557	odorant receptor 94a-like	0.05249	2.93549	FALSE	FALSE
LOC107065996	kinesin-like protein unc-104	0.05235	2.93767	FALSE	FALSE
LOC107071546	constitutive coactivator of PPAR-gamma-like protein 1 homolog	0.05254	2.94663	FALSE	FALSE
LOC107067651	uncharacterized protein LOC107067651	0.05133	2.94992	FALSE	FALSE
LOC107068436	NEDD8-conjugating enzyme UBE2F-like	0.05324	2.95821	FALSE	FALSE
LOC107067328	aspartate--tRNA ligase, cytoplasmic	0.05233	2.96259	FALSE	FALSE
LOC107069380	uncharacterized protein LOC107069380	0.05431	2.96511	FALSE	FALSE
LOC107065666	uncharacterized protein LOC107065666	0.05303	2.96705	FALSE	FALSE
LOC107072451	6-pyruvoyl tetrahydrobiopterin synthase	0.05193	2.97079	FALSE	FALSE
LOC107073023	uncharacterized protein LOC107073023	0.05276	2.99272	FALSE	FALSE
LOC107074297	small integral membrane protein 14	0.0527	3.00139	FALSE	FALSE
LOC107074568	katanin p60 ATPase-containing subunit A-like 2	0.053	3.00501	FALSE	FALSE
LOC107067167	putative ATP-dependent RNA helicase TDRD9	0.05369	3.01045	FALSE	FALSE
LOC107072984	putative inositol monophosphatase 3	0.05215	3.0124	FALSE	FALSE
LOC107070554	E3 SUMO-protein ligase RanBP2	0.05196	3.01604	FALSE	FALSE
LOC107070161	guanine nucleotide exchange factor for Rab-3A-like	0.05172	3.01991	FALSE	FALSE
LOC107070071	pseudouridine-metabolizing bifunctional protein C1861.05	0.05176	3.02407	FALSE	FALSE
LOC107070353	lachesin-like	0.05061	3.03834	FALSE	FALSE
LOC107070909	50S ribosomal protein L1	0.05305	3.04423	FALSE	FALSE
LOC107064306	Golgi-specific brefeldin A-resistance guanine nucleotide exchange factor 1	0.05238	3.04983	FALSE	FALSE
LOC107067873	uncharacterized protein LOC107067873	0.05316	3.05369	FALSE	FALSE
LOC107073609	uncharacterized protein LOC107073609	0.05155	3.06548	FALSE	FALSE
LOC107070338	putative uncharacterized protein DDB_G0289263	0.05282	3.08027	FALSE	FALSE
LOC107073862	D-2-hydroxyglutarate dehydrogenase, mitochondrial	0.05229	3.09112	FALSE	FALSE
LOC107073240	exonuclease mut-7 homolog	0.05212	3.10149	FALSE	FALSE
LOC107072661	serine-rich adhesin for platelets	0.05458	3.10229	FALSE	FALSE
LOC107073057	probable cyclin-dependent serine/threonine-protein kinase DDB_G0292550	0.05298	3.10712	FALSE	FALSE
LOC107069944	cysteine sulfinic acid decarboxylase	0.05105	3.11243	FALSE	FALSE
LOC107065105	mRNA cap guanine-N7 methyltransferase	0.05411	3.12651	FALSE	FALSE
LOC107071802	uncharacterized protein LOC107071802	0.05213	3.13259	FALSE	FALSE
LOC107072647	uncharacterized protein LOC107072647	0.05067	3.1695	FALSE	FALSE
LOC107068596	stromal interaction molecule homolog	0.05367	3.1726	FALSE	FALSE
LOC107071732	regulator of microtubule dynamics protein 1-like	0.05426	3.18191	FALSE	FALSE
LOC107073003	uncharacterized protein LOC107073003	0.05156	3.18568	FALSE	FALSE
LOC107067504	uncharacterized protein LOC107067504	0.0545	3.21251	FALSE	FALSE
LOC107069410	tRNA (uracil-5-)-methyltransferase homolog A	0.05129	3.22849	FALSE	FALSE
LOC107073999	DNA (cytosine-5)-methyltransferase PliMCI-like	0.05369	3.22944	FALSE	FALSE
LOC107068041	nudix hydrolase 7	0.05235	3.23176	FALSE	FALSE
LOC107066896	translation initiation factor IF-2-like	0.05494	3.2326	FALSE	FALSE
LOC107066725	diacylglycerol O-acyltransferase 1	0.05345	3.25694	FALSE	FALSE
LOC107074321	coiled-coil-helix-coiled-coil-helix domain-containing protein 7	0.05145	3.25712	FALSE	FALSE
LOC107064410	transmembrane emp24 domain-containing protein 5-like	0.05202	3.25935	FALSE	FALSE
LOC107064864	histone H2A	0.05597	3.2598	FALSE	FALSE
LOC107066871	uncharacterized protein CG3556	0.0523	3.26319	FALSE	FALSE
LOC107067860	mitochondrial chaperone BCS1	0.05317	3.27849	FALSE	FALSE
LOC107068418	kynurenine/alpha-aminoadipate aminotransferase, mitochondrial-like	0.05198	3.27892	FALSE	FALSE
LOC107064724	ATP synthase subunit s, mitochondrial	0.05317	3.28368	FALSE	FALSE
LOC107067925	NHL repeat-containing protein 2	0.05353	3.28676	FALSE	FALSE
LOC107066839	succinate--hydroxymethylglutarate CoA-transferase	0.05159	3.29063	FALSE	FALSE
LOC107074704	uncharacterized protein LOC107074704	0.05126	3.30038	FALSE	FALSE
LOC107070214	non-specific lipid-transfer protein	0.05204	3.31257	FALSE	FALSE
LOC107066873	PAXIP1-associated glutamate-rich protein 1	0.05315	3.33036	FALSE	FALSE
LOC107065915	transcription initiation factor IIA subunit 2	0.05309	3.3322	FALSE	FALSE
LOC107068344	uncharacterized protein LOC107068344	0.05439	3.33702	FALSE	FALSE
LOC107065394	GPI ethanolamine phosphate transferase 2	0.05324	3.34192	FALSE	FALSE
LOC107065949	FAD-dependent oxidoreductase domain-containing protein 1	0.05201	3.36595	FALSE	FALSE
LOC107067058	EGF domain-specific O-linked N-acetylglucosamine transferase	0.05177	3.37507	FALSE	FALSE
LOC107064068	spondin-1	0.05109	3.38788	FALSE	FALSE
LOC107072156	uncharacterized protein LOC107072156	0.0528	3.39939	FALSE	FALSE
LOC107067798	uncharacterized protein LOC107067798	0.05283	3.40296	FALSE	FALSE
LOC107072317	PAX3- and PAX7-binding protein 1	0.05105	3.40305	FALSE	FALSE
LOC107065602	cytochrome P450 4C1-like	0.05407	3.41455	FALSE	FALSE
LOC107067588	3-hydroxyisobutyryl-CoA hydrolase, mitochondrial-like	0.05478	3.42503	FALSE	FALSE
LOC107071423	uncharacterized protein LOC107071423	0.05125	3.43517	FALSE	FALSE
LOC107072253	ruvB-like 1	0.05165	3.47431	FALSE	FALSE
LOC107071761	zinc finger CCCH domain-containing protein 18-like	0.0514	3.48171	FALSE	FALSE
LOC107074608	uncharacterized protein LOC107074608	0.05195	3.48435	FALSE	FALSE
LOC107071007	uncharacterized protein LOC107071007	0.05138	3.49641	FALSE	FALSE
LOC107067887	solute carrier family 12 member 9	0.05144	3.49838	FALSE	FALSE
LOC107073170	endoplasmic reticulum-Golgi intermediate compartment protein 3	0.05165	3.50199	FALSE	FALSE
LOC107064094	organic cation transporter 1-like	0.05162	3.50835	FALSE	FALSE
LOC107066159	uncharacterized protein LOC107066159	0.0534	3.51577	FALSE	FALSE
LOC107065627	phosphatidate cytidylyltransferase, photoreceptor-specific	0.05091	3.51629	FALSE	FALSE
LOC107073689	cytochrome P450 4C1-like	0.05319	3.53178	FALSE	FALSE
LOC107066451	40S ribosomal protein S14	0.05395	3.53263	FALSE	FALSE
LOC107069108	rab3 GTPase-activating protein catalytic subunit	0.05245	3.53355	FALSE	FALSE
LOC107073102	uncharacterized protein LOC107073102	0.05237	3.53494	FALSE	FALSE
LOC107066847	probable RNA-binding protein 18	0.05218	3.54921	FALSE	FALSE
LOC107068273	uncharacterized protein LOC107068273	0.05155	3.57196	FALSE	FALSE
LOC107066819	putative Polycomb group protein ASXL3	0.0514	3.59237	FALSE	FALSE
LOC107073441	WD repeat-containing protein 20	0.05181	3.59418	FALSE	FALSE
LOC107063943	mitochondrial carrier homolog 2-like	0.05182	3.59543	FALSE	FALSE
LOC107069634	integrator complex subunit 11	0.05216	3.60968	FALSE	FALSE
LOC107065255	zinc finger CCCH domain-containing protein 13-like	0.05161	3.61041	FALSE	FALSE
LOC107072847	serine/threonine-protein kinase 16	0.05048	3.61698	FALSE	FALSE
LOC107067081	uncharacterized protein LOC107067081	0.05109	3.62543	FALSE	FALSE
LOC107072523	UPF0396 protein-like	0.05209	3.63756	FALSE	FALSE
LOC107070831	odorant receptor 10a-like	0.05128	3.65606	FALSE	FALSE
LOC107063659	ras-like protein 3	0.05297	3.66112	FALSE	FALSE
LOC107074176	uncharacterized protein LOC107074176	0.05131	3.66112	FALSE	FALSE
LOC107066296	sex-lethal homolog	0.05148	3.66633	FALSE	FALSE
LOC107070520	SWI/SNF-related matrix-associated actin-dependent regulator of chromatin subfamily B member 1	0.05177	3.66651	FALSE	FALSE
LOC107072157	branched-chain-amino-acid aminotransferase, cytosolic	0.05349	3.69059	FALSE	FALSE
LOC107067563	uncharacterized protein LOC107067563	0.05313	3.69609	FALSE	FALSE
LOC107073257	putative fatty acyl-CoA reductase CG5065	0.05173	3.72215	FALSE	FALSE
LOC107064634	transmembrane protein 11 homolog, mitochondrial	0.05238	3.72715	FALSE	FALSE
LOC107071927	transcription initiation factor TFIID subunit 6-like	0.05138	3.7301	FALSE	FALSE
LOC107066740	uncharacterized protein LOC107066740	0.0541	3.73669	FALSE	FALSE
LOC107072273	disrupted in renal carcinoma protein 2 homolog	0.05462	3.74585	FALSE	FALSE
LOC107067845	beta-1,3-glucosyltransferase	0.05258	3.75773	FALSE	FALSE
LOC107074477	transcription elongation factor S-II	0.05307	3.77064	FALSE	FALSE
LOC107073113	intersectin-1	0.05399	3.77363	FALSE	FALSE
LOC107072143	uncharacterized protein LOC107072143	0.05223	3.77375	FALSE	FALSE
LOC107068218	potassium voltage-gated channel protein eag	0.05284	3.78128	FALSE	FALSE
LOC107066241	protein GPR107	0.05119	3.80799	FALSE	FALSE
LOC107068174	potassium channel subfamily K member 13-like	0.05091	3.81552	FALSE	FALSE
LOC107069091	choline O-acetyltransferase	0.05211	3.81867	FALSE	FALSE
LOC107063945	echinoderm microtubule-associated protein-like 2	0.0504	3.83	FALSE	FALSE
LOC107064805	serine proteinase stubble-like	0.05091	3.8331	FALSE	FALSE
LOC107064091	pre-mRNA-splicing factor ISY1 homolog	0.05244	3.84394	FALSE	FALSE
LOC107069359	spermine oxidase	0.05314	3.84411	FALSE	FALSE
LOC107067040	uncharacterized protein LOC107067040	0.05257	3.84572	FALSE	FALSE
LOC107067084	cell division control protein 31-like	0.05244	3.84631	FALSE	FALSE
LOC107073619	breast cancer type 2 susceptibility protein homolog	0.05446	3.87967	FALSE	FALSE
LOC107072526	uncharacterized protein LOC107072526	0.05073	3.88073	FALSE	FALSE
LOC107067283	uncharacterized protein LOC107067283	0.05309	3.88978	FALSE	FALSE
LOC107073580	uncharacterized protein LOC107073580	0.05227	3.91482	FALSE	FALSE
LOC107067757	uncharacterized protein LOC107067757	0.05271	3.91575	FALSE	FALSE
LOC107065971	uncharacterized protein LOC107065971	0.05367	3.91891	FALSE	FALSE
LOC107072070	dnaJ homolog subfamily C member 24-like	0.04951	3.92602	FALSE	FALSE
LOC107066425	nuclear pore complex protein DDB_G0274915	0.05239	3.93734	FALSE	FALSE
LOC107070903	homeobox protein orthopedia B-like	0.0517	3.9396	FALSE	FALSE
LOC107068410	exocyst complex component 1	0.05162	3.94418	FALSE	FALSE
LOC107066446	uncharacterized protein LOC107066446	0.05323	3.94797	FALSE	FALSE
LOC107067445	protein N-lysine methyltransferase METTL20-like	0.05134	3.95374	FALSE	FALSE
LOC107073651	uncharacterized protein LOC107073651	0.05121	3.95445	FALSE	FALSE
LOC107073892	U3 small nucleolar RNA-associated protein 15 homolog	0.05101	3.96037	FALSE	FALSE
LOC107074285	intraflagellar transport protein 140 homolog	0.05265	3.97673	FALSE	FALSE
LOC107064480	uncharacterized protein LOC107064480	0.05218	3.98434	FALSE	FALSE
LOC107065141	protein slit	0.05108	3.98543	FALSE	FALSE
LOC107068148	uncharacterized protein LOC107068148	0.05221	3.9865	FALSE	FALSE
LOC107065236	uncharacterized protein LOC107065236	0.05141	4.00466	FALSE	FALSE
LOC107071682	aminopeptidase N	0.05345	4.00502	FALSE	FALSE
LOC107066953	cytochrome P450 4C1-like	0.05195	4.02773	FALSE	FALSE
LOC107070577	uncharacterized protein LOC107070577	0.05233	4.03378	FALSE	FALSE
LOC107067572	uncharacterized protein LOC107067572	0.04952	4.05638	FALSE	FALSE
LOC107066496	uncharacterized protein LOC107066496	0.0533	4.06535	FALSE	FALSE
LOC107073142	uncharacterized protein C45G9.7	0.05127	4.0692	FALSE	FALSE
LOC107072198	vacuolar protein sorting-associated protein 26B-like	0.05066	4.07307	FALSE	FALSE
LOC107073048	protein AF-10-like	0.05196	4.08477	FALSE	FALSE
LOC107074194	extended synaptotagmin-2-B	0.05237	4.09112	FALSE	FALSE
LOC107069115	uncharacterized protein LOC107069115	0.05151	4.09646	FALSE	FALSE
LOC107074395	uncharacterized protein LOC107074395	0.05127	4.10552	FALSE	FALSE
LOC107068527	iduronate 2-sulfatase	0.04996	4.10601	FALSE	FALSE
LOC107072489	dihydrolipoyllysine-residue succinyltransferase component of 2-oxoglutarate dehydrogenase complex, mitochondrial	0.04924	4.10719	FALSE	FALSE
LOC107072313	spastin	0.05299	4.12091	FALSE	FALSE
LOC107072585	N-acetylgalactosaminyltransferase 7	0.05389	4.12554	FALSE	FALSE
LOC107068253	nuclear inhibitor of protein phosphatase 1	0.05105	4.12615	FALSE	FALSE
LOC107072933	protein brunelleschi	0.05149	4.13086	FALSE	FALSE
LOC107068267	uncharacterized protein LOC107068267	0.05333	4.13193	FALSE	FALSE
LOC107066580	myb-like protein AA	0.05063	4.14555	FALSE	FALSE
LOC107074643	large proline-rich protein BAG6	0.05082	4.14878	FALSE	FALSE
LOC107073108	protein TAPT1 homolog	0.05254	4.15437	FALSE	FALSE
LOC107065180	alpha-tocopherol transfer protein-like	0.05092	4.15511	FALSE	FALSE
LOC107069908	CTD small phosphatase-like protein 2	0.05101	4.15871	FALSE	FALSE
LOC107072992	putative mediator of RNA polymerase II transcription subunit 26	0.05102	4.16229	FALSE	FALSE
LOC107072864	MAM and LDL-receptor class A domain-containing protein 1-like	0.05058	4.19122	FALSE	FALSE
LOC107072288	splicing factor 45	0.05192	4.19337	FALSE	FALSE
LOC107068223	protein broad-minded-like	0.05163	4.19486	FALSE	FALSE
LOC107073859	peroxisome assembly factor 2	0.05038	4.19897	FALSE	FALSE
LOC107067512	zinc finger protein 775-like	0.05163	4.19986	FALSE	FALSE
LOC107067524	zinc finger E-box-binding homeobox 1-like	0.0518	4.20109	FALSE	FALSE
LOC107074102	sentrin-specific protease 1-like	0.05117	4.20881	FALSE	FALSE
LOC107068496	aldehyde dehydrogenase, dimeric NADP-preferring	0.05312	4.21461	FALSE	FALSE
LOC107063889	actin-related protein 3	0.05212	4.22942	FALSE	FALSE
LOC107071826	putative fatty acyl-CoA reductase CG8306	0.05249	4.23059	FALSE	FALSE
LOC107072284	bifunctional methylenetetrahydrofolate dehydrogenase/cyclohydrolase, mitochondrial	0.05207	4.24627	FALSE	FALSE
LOC107067946	cytochrome P450 4c3-like	0.0517	4.25221	FALSE	FALSE
LOC107073251	ubiquinone biosynthesis protein COQ9, mitochondrial	0.04999	4.25306	FALSE	FALSE
LOC107070203	zinc finger protein 709-like	0.05237	4.26232	FALSE	FALSE
LOC107071477	nuclear pore glycoprotein p62	0.05179	4.2788	FALSE	FALSE
LOC107068051	proclotting enzyme-like	0.05142	4.29192	FALSE	FALSE
LOC107068979	uncharacterized protein LOC107068979	0.05075	4.29735	FALSE	FALSE
LOC107068450	zinc finger protein 341-like	0.05037	4.30615	FALSE	FALSE
LOC107070078	uncharacterized protein LOC107070078	0.05223	4.30758	FALSE	FALSE
LOC107065391	uncharacterized protein LOC107065391	0.05239	4.30855	FALSE	FALSE
LOC107070503	uncharacterized protein LOC107070503	0.05114	4.31225	FALSE	FALSE
LOC107066964	conserved oligomeric Golgi complex subunit 4	0.05137	4.32601	FALSE	FALSE
LOC107069504	probable serine incorporator	0.05063	4.32793	FALSE	FALSE
LOC107065048	uncharacterized protein LOC107065048	0.05202	4.33787	FALSE	FALSE
LOC107065803	G-protein coupled receptor 143-like	0.0511	4.33996	FALSE	FALSE
LOC107068820	39S ribosomal protein L4, mitochondrial	0.0516	4.34097	FALSE	FALSE
LOC107069166	uncharacterized protein LOC107069166	0.05102	4.35848	FALSE	FALSE
LOC107069240	uncharacterized protein LOC107069240	0.05403	4.36768	FALSE	FALSE
LOC107072521	rRNA 2'-O-methyltransferase fibrillarin	0.05148	4.37467	FALSE	FALSE
LOC107070508	pyridine nucleotide-disulfide oxidoreductase domain-containing protein 1	0.0507	4.3765	FALSE	FALSE
LOC107072809	acetyl-CoA acetyltransferase, mitochondrial	0.05109	4.4023	FALSE	FALSE
LOC107072349	sprT-like domain-containing protein Spartan	0.05069	4.41606	FALSE	FALSE
LOC107067483	sequestosome-1	0.05166	4.42528	FALSE	FALSE
LOC107067213	peptidoglycan-recognition protein LC-like	0.05202	4.42763	FALSE	FALSE
LOC107068680	zinc finger matrin-type protein 2	0.05169	4.42853	FALSE	FALSE
LOC107070158	uncharacterized protein LOC107070158	0.04989	4.4356	FALSE	FALSE
LOC107066046	uncharacterized protein LOC107066046	0.051	4.44846	FALSE	FALSE
LOC107073897	importin-11	0.05241	4.44877	FALSE	FALSE
LOC107067680	pyridoxal kinase	0.05195	4.45166	FALSE	FALSE
LOC107065080	major royal jelly protein 1-like	0.0499	4.45208	FALSE	FALSE
LOC107070677	uncharacterized protein LOC107070677	0.05177	4.45734	FALSE	FALSE
LOC107068227	60S ribosomal protein L10a	0.05131	4.46793	FALSE	FALSE
LOC107073851	uncharacterized protein LOC107073851	0.05054	4.46969	FALSE	FALSE
LOC107065689	restin homolog	0.05424	4.48894	FALSE	FALSE
LOC107072442	uncharacterized protein LOC107072442	0.05167	4.4893	FALSE	FALSE
LOC107072629	gametocyte-specific factor 1-like	0.05067	4.49766	FALSE	FALSE
LOC107074185	hippocampus abundant transcript 1 protein	0.05141	4.50236	FALSE	FALSE
LOC107074632	apyrase-like	0.05198	4.50262	FALSE	FALSE
LOC107071084	growth arrest-specific protein 1-like	0.05235	4.50725	FALSE	FALSE
LOC107070986	transmembrane channel-like protein 2	0.05236	4.51248	FALSE	FALSE
LOC107067532	UDP-glucuronosyltransferase 2C1-like	0.05147	4.51852	FALSE	FALSE
LOC107070069	uncharacterized protein LOC107070069	0.05168	4.51878	FALSE	FALSE
LOC107072212	protein PFC0760c-like	0.05081	4.52451	FALSE	FALSE
LOC107064518	probable dolichol-phosphate mannosyltransferase	0.05107	4.52629	FALSE	FALSE
LOC107068926	uncharacterized protein LOC107068926	0.05056	4.52966	FALSE	FALSE
LOC107068362	tetratricopeptide repeat protein 7B	0.05159	4.53666	FALSE	FALSE
LOC107064797	uncharacterized protein LOC107064797	0.05161	4.55338	FALSE	FALSE
LOC107071585	regucalcin-like	0.05215	4.55479	FALSE	FALSE
LOC107068443	UPF0553 protein C9orf64 homolog	0.05327	4.6213	FALSE	FALSE
LOC107067542	cyclin-dependent kinase 2-like	0.05276	4.62906	FALSE	FALSE
LOC107073444	uncharacterized protein LOC107073444	0.05204	4.62948	FALSE	FALSE
LOC107072646	complement C1s subcomponent-like	0.05178	4.63068	FALSE	FALSE
LOC107070287	nuclear transcription factor Y subunit alpha	0.0519	4.63141	FALSE	FALSE
LOC107074160	rho guanine nucleotide exchange factor 3-like	0.05142	4.65357	FALSE	FALSE
LOC107069279	angio-associated migratory cell protein	0.04969	4.66563	FALSE	FALSE
LOC107067438	E3 ubiquitin-protein ligase Bre1	0.05382	4.67659	FALSE	FALSE
LOC107068788	bromodomain-containing protein DDB_G0280777	0.05268	4.67919	FALSE	FALSE
LOC107068397	mpv17-like protein 2	0.05165	4.71012	FALSE	FALSE
LOC107070480	DNA primase small subunit-like	0.05259	4.71565	FALSE	FALSE
LOC107068493	cytochrome P450 6A1-like	0.05097	4.71687	FALSE	FALSE
LOC107065866	protein grindelwald	0.05132	4.71791	FALSE	FALSE
LOC107074580	uncharacterized protein LOC107074580	0.05303	4.71817	FALSE	FALSE
LOC107067656	probable 28S ribosomal protein S25, mitochondrial	0.05179	4.72882	FALSE	FALSE
LOC107069098	sodium channel protein Nach	0.05208	4.73149	FALSE	FALSE
LOC107071622	dolichyl-diphosphooligosaccharide--protein glycosyltransferase 48 kDa subunit	0.05317	4.73927	FALSE	FALSE
LOC107068408	trafficking protein particle complex subunit 11	0.05157	4.74007	FALSE	FALSE
LOC107067526	zinc finger protein 768-like	0.05083	4.74245	FALSE	FALSE
LOC107070042	protein-methionine sulfoxide oxidase mical3a	0.04925	4.75262	FALSE	FALSE
LOC107065067	extensin-1-like	0.0502	4.77768	FALSE	FALSE
LOC107064725	uncharacterized protein LOC107064725	0.05699	4.77836	FALSE	FALSE
LOC107069915	protein CutA homolog	0.0508	4.78685	FALSE	FALSE
LOC107068125	uncharacterized protein LOC107068125	0.05291	4.78924	FALSE	FALSE
LOC107069215	uncharacterized protein LOC107069215	0.05323	4.79765	FALSE	FALSE
LOC107073409	uncharacterized protein LOC107073409	0.05465	4.82544	FALSE	FALSE
LOC107070498	NF-kappa-B inhibitor-interacting Ras-like protein	0.05142	4.82976	FALSE	FALSE
LOC107073020	isocitrate dehydrogenase [NAD	0.05178	4.83741	FALSE	FALSE
LOC107073954	dnaJ homolog subfamily A member 4	0.05196	4.8391	FALSE	FALSE
LOC107072551	uncharacterized protein LOC107072551	0.05124	4.83954	FALSE	FALSE
LOC107068741	uncharacterized protein LOC107068741	0.05226	4.85795	FALSE	FALSE
LOC107071195	uncharacterized protein LOC107071195	0.05011	4.86056	FALSE	FALSE
LOC107072217	uncharacterized protein LOC107072217	0.05077	4.86827	FALSE	FALSE
LOC107072191	uncharacterized protein LOC107072191	0.05004	4.88381	FALSE	FALSE
LOC107065033	uncharacterized protein LOC107065033	0.05254	4.88491	FALSE	FALSE
LOC107073604	acyl-CoA Delta(11) desaturase-like	0.04876	4.89915	FALSE	FALSE
LOC107074196	uncharacterized protein LOC107074196	0.05125	4.90912	FALSE	FALSE
LOC107068092	uncharacterized protein LOC107068092	0.05003	4.91363	FALSE	FALSE
LOC107066579	uncharacterized protein LOC107066579	0.05246	4.91694	FALSE	FALSE
LOC107070527	general transcription factor IIH subunit 1	0.05079	4.91834	FALSE	FALSE
LOC107063639	ribosome biogenesis protein BRX1 homolog	0.05056	4.92111	FALSE	FALSE
LOC107073154	structural maintenance of chromosomes protein 2	0.05187	4.93881	FALSE	FALSE
LOC107071281	uncharacterized protein LOC107071281	0.05177	4.94999	FALSE	FALSE
LOC107069816	putative uncharacterized protein DDB_G0271606	0.05235	4.95313	FALSE	FALSE
LOC107066011	metastasis-associated protein MTA3	0.05041	4.95768	FALSE	FALSE
LOC107069402	von Willebrand factor A domain-containing protein 8	0.04967	4.96402	FALSE	FALSE
LOC107066569	fibroblast growth factor receptor substrate 2	0.04984	4.96682	FALSE	FALSE
LOC107065682	protein SERAC1	0.05105	4.98437	FALSE	FALSE
LOC107069868	uncharacterized protein LOC107069868	0.05278	4.99155	FALSE	FALSE
LOC107066971	uncharacterized protein LOC107066971	0.05052	5.00188	FALSE	FALSE
LOC107064524	orexin receptor type 1-like	0.05086	5.00282	FALSE	FALSE
LOC107066000	UDP-xylose and UDP-N-acetylglucosamine transporter	0.05152	5.00444	FALSE	FALSE
LOC107069628	Hermansky-Pudlak syndrome 5 protein homolog	0.04996	5.0048	FALSE	FALSE
LOC107067358	RING finger protein 212B	0.05235	5.00553	FALSE	FALSE
LOC107066522	protein giant-lens	0.05216	5.0065	FALSE	FALSE
LOC107072603	neuroligin-4, X-linked-like	0.04972	5.00991	FALSE	FALSE
LOC107067520	protein bric-a-brac 2	0.05223	5.01195	FALSE	FALSE
LOC107067112	COP9 signalosome complex subunit 8	0.05155	5.01386	FALSE	FALSE
LOC107065829	U2 snRNP-associated SURP motif-containing protein	0.05074	5.01669	FALSE	FALSE
LOC107067568	probable phosphorylase b kinase regulatory subunit beta	0.05155	5.01954	FALSE	FALSE
LOC107073968	serine/threonine-protein kinase TBK1	0.05124	5.02228	FALSE	FALSE
LOC107074199	nucleolar protein of 40 kDa-like	0.05093	5.02328	FALSE	FALSE
LOC107073869	CCR4-NOT transcription complex subunit 10	0.05043	5.04519	FALSE	FALSE
LOC107064981	CCR4-NOT transcription complex subunit 1	0.05062	5.04818	FALSE	FALSE
LOC107068398	FHA domain-containing protein FhaA-like	0.05167	5.05494	FALSE	FALSE
LOC107067689	methylosome protein 50-like	0.05226	5.05852	FALSE	FALSE
LOC107065584	inducible metalloproteinase inhibitor protein	0.05189	5.07305	FALSE	FALSE
LOC107073168	uncharacterized protein LOC107073168	0.0513	5.07652	FALSE	FALSE
LOC107073706	piggyBac transposable element-derived protein 4-like	0.04964	5.08486	FALSE	FALSE
LOC107064503	adenylate kinase isoenzyme 6	0.05084	5.09551	FALSE	FALSE
LOC107070275	uncharacterized protein LOC107070275	0.05116	5.09893	FALSE	FALSE
LOC107071129	uncharacterized protein LOC107071129	0.05029	5.10019	FALSE	FALSE
LOC107068105	CDGSH iron-sulfur domain-containing protein 3, mitochondrial	0.05161	5.10744	FALSE	FALSE
LOC107067425	uncharacterized protein LOC107067425	0.05212	5.11048	FALSE	FALSE
LOC107073673	fatty acyl-CoA reductase 1-like	0.051	5.1126	FALSE	FALSE
LOC107068630	peroxisomal membrane protein PEX14	0.05119	5.12678	FALSE	FALSE
LOC107065589	acidic phospholipase A2 1	0.05149	5.12937	FALSE	FALSE
LOC107067298	tRNA:m(4)X modification enzyme TRM13 homolog	0.05113	5.14075	FALSE	FALSE
LOC107073399	vacuolar protein sorting-associated protein 8 homolog	0.05035	5.15356	FALSE	FALSE
LOC107067983	protein lethal(2)essential for life-like	0.04968	5.17273	FALSE	FALSE
LOC107072028	F-BAR and double SH3 domains protein 2	0.05158	5.19114	FALSE	FALSE
LOC107073033	trypsin-like	0.05196	5.2013	FALSE	FALSE
LOC107068159	translin	0.05064	5.21466	FALSE	FALSE
LOC107069044	innexin shaking-B-like	0.05122	5.21555	FALSE	FALSE
LOC107071643	fatty-acid amide hydrolase 2-B-like	0.05105	5.22068	FALSE	FALSE
LOC107073727	putative fatty acyl-CoA reductase CG5065	0.05223	5.22734	FALSE	FALSE
LOC107069734	dopamine N-acetyltransferase-like	0.0535	5.2336	FALSE	FALSE
LOC107068905	uncharacterized protein LOC107068905	0.04879	5.23476	FALSE	FALSE
LOC107069051	uncharacterized protein C2orf42 homolog	0.05193	5.23675	FALSE	FALSE
LOC107069786	methyl farnesoate epoxidase-like	0.05023	5.2484	FALSE	FALSE
LOC107065896	short-chain dehydrogenase/reductase family 16C member 6-like	0.04956	5.25612	FALSE	FALSE
LOC107066434	uncharacterized protein LOC107066434	0.05366	5.27326	FALSE	FALSE
LOC107069176	putative uncharacterized protein DDB_G0271606	0.0508	5.30095	FALSE	FALSE
LOC107065907	laminin subunit gamma-1	0.05347	5.30192	FALSE	FALSE
LOC107070697	uncharacterized protein LOC107070697	0.05043	5.30456	FALSE	FALSE
LOC107071457	active breakpoint cluster region-related protein	0.04923	5.31082	FALSE	FALSE
LOC107070234	G-protein coupled receptor moody-like	0.05185	5.31183	FALSE	FALSE
LOC107072287	alpha-1,3/1,6-mannosyltransferase ALG2	0.05074	5.31783	FALSE	FALSE
LOC107065094	peritrophin-1-like	0.04996	5.3186	FALSE	FALSE
LOC107066815	colorectal mutant cancer protein	0.05087	5.32857	FALSE	FALSE
LOC107070586	sodium-independent sulfate anion transporter-like	0.0513	5.32872	FALSE	FALSE
LOC107068216	arrestin homolog	0.05097	5.33343	FALSE	FALSE
LOC107074070	zinc finger protein ZFP69-like	0.05128	5.34189	FALSE	FALSE
LOC107069642	cleavage and polyadenylation specificity factor 73	0.05105	5.34641	FALSE	FALSE
LOC107071008	uncharacterized protein LOC107071008	0.05193	5.36076	FALSE	FALSE
LOC107071358	uncharacterized protein LOC107071358	0.05086	5.36662	FALSE	FALSE
LOC107067114	uncharacterized protein LOC107067114	0.05086	5.37728	FALSE	FALSE
LOC107066591	uncharacterized protein LOC107066591	0.05072	5.37865	FALSE	FALSE
LOC107068822	sorbitol dehydrogenase-like	0.05244	5.37987	FALSE	FALSE
LOC107069980	UPF0693 protein C10orf32 homolog	0.04986	5.38145	FALSE	FALSE
LOC107066767	uncharacterized protein LOC107066767	0.04954	5.38765	FALSE	FALSE
LOC107068427	osteomodulin-like	0.05189	5.39249	FALSE	FALSE
LOC107067957	uncharacterized protein LOC107067957	0.05134	5.39388	FALSE	FALSE
LOC107068091	retinal rod rhodopsin-sensitive cGMP 3',5'-cyclic phosphodiesterase subunit delta	0.05152	5.39413	FALSE	FALSE
LOC107074532	hemicentin-1	0.04992	5.39761	FALSE	FALSE
LOC107066301	tetratricopeptide repeat protein 14 homolog	0.05168	5.40429	FALSE	FALSE
LOC107073555	2-oxoisovalerate dehydrogenase subunit beta, mitochondrial	0.05131	5.41217	FALSE	FALSE
LOC107066551	serine/arginine repetitive matrix protein 1	0.05112	5.42454	FALSE	FALSE
LOC107068925	histone H2B	0.04998	5.43576	FALSE	FALSE
LOC107071163	uncharacterized protein LOC107071163	0.05041	5.44417	FALSE	FALSE
LOC107068652	facilitated trehalose transporter Tret1-2 homolog	0.05271	5.45675	FALSE	FALSE
LOC107071170	uncharacterized protein LOC107071170	0.05082	5.46525	FALSE	FALSE
LOC107067917	uncharacterized protein LOC107067917	0.0494	5.46648	FALSE	FALSE
LOC107070984	papilin	0.0499	5.47178	FALSE	FALSE
LOC107074130	CWF19-like protein 1	0.04807	5.48459	FALSE	FALSE
LOC107065017	uncharacterized protein LOC107065017	0.05042	5.48532	FALSE	FALSE
LOC107066904	probable proline--tRNA ligase, mitochondrial	0.05109	5.50109	FALSE	FALSE
LOC107064166	uncharacterized protein LOC107064166	0.05038	5.50184	FALSE	FALSE
LOC107065672	nuclear RNA export factor 1-like	0.05142	5.52361	FALSE	FALSE
LOC107074153	N6-adenosine-methyltransferase subunit METTL3	0.05033	5.52947	FALSE	FALSE
LOC107068854	armadillo segment polarity protein	0.05101	5.5549	FALSE	FALSE
LOC107070217	uncharacterized protein LOC107070217	0.0506	5.57438	FALSE	FALSE
LOC107071408	icarapin-like	0.05011	5.59601	FALSE	FALSE
LOC107065598	orcokinin peptides type A-like	0.05171	5.59715	FALSE	FALSE
LOC107064025	uncharacterized protein LOC107064025	0.05026	5.60803	FALSE	FALSE
LOC107067046	nuclear receptor subfamily 2 group E member 1	0.05218	5.61008	FALSE	FALSE
LOC107069556	ATP-dependent DNA helicase Q1-like	0.05175	5.62875	FALSE	FALSE
LOC107069861	pro-resilin-like	0.05145	5.63241	FALSE	FALSE
LOC107065369	GATA zinc finger domain-containing protein 10-like	0.0507	5.63587	FALSE	FALSE
LOC107063903	protein NPC2 homolog	0.05052	5.639	FALSE	FALSE
LOC107070982	two pore potassium channel protein sup-9	0.05234	5.64143	FALSE	FALSE
LOC107065205	uncharacterized protein LOC107065205	0.05015	5.66269	FALSE	FALSE
LOC107063701	uncharacterized protein LOC107063701	0.0502	5.67644	FALSE	FALSE
LOC107072704	nuclear factor of activated T-cells 5	0.04989	5.67881	FALSE	FALSE
LOC107067779	cuticle protein 79, isoform B-like	0.05112	5.68252	FALSE	FALSE
LOC107072707	40S ribosomal protein S28-like	0.05217	5.6982	FALSE	FALSE
LOC107070382	neuronal membrane glycoprotein M6-a	0.05131	5.70106	FALSE	FALSE
LOC107071478	RING finger and CHY zinc finger domain-containing protein 1	0.05137	5.70615	FALSE	FALSE
LOC107068768	NADP-dependent malic enzyme	0.0508	5.71026	FALSE	FALSE
LOC107070872	lysosomal alpha-glucosidase-like	0.05116	5.7123	FALSE	FALSE
LOC107071103	CWF19-like protein 2	0.05088	5.72331	FALSE	FALSE
LOC107066452	dynactin subunit 4	0.05011	5.73306	FALSE	FALSE
LOC107070235	phosphotriesterase-related protein	0.05071	5.73924	FALSE	FALSE
LOC107066066	cilia- and flagella-associated protein 43-like	0.05121	5.75227	FALSE	FALSE
LOC107067266	mediator of RNA polymerase II transcription subunit 19	0.04959	5.77052	FALSE	FALSE
LOC107067792	uncharacterized protein LOC107067792	0.0518	5.77839	FALSE	FALSE
LOC107074574	kelch-like protein 10	0.05092	5.77985	FALSE	FALSE
LOC107071628	alpha-endosulfine	0.05284	5.78368	FALSE	FALSE
LOC107071043	uncharacterized protein LOC107071043	0.05124	5.78394	FALSE	FALSE
LOC107070348	unconventional myosin-Va	0.05248	5.78561	FALSE	FALSE
LOC107070027	uncharacterized protein KIAA0513	0.05097	5.80931	FALSE	FALSE
LOC107066516	uncharacterized protein LOC107066516	0.05114	5.8241	FALSE	FALSE
LOC107072999	homeobox protein Hmx	0.05257	5.83246	FALSE	FALSE
LOC107065581	WD40 repeat-containing protein SMU1	0.05022	5.84055	FALSE	FALSE
LOC107063988	uncharacterized protein LOC107063988	0.05142	5.8519	FALSE	FALSE
LOC107074140	uncharacterized protein LOC107074140	0.05074	5.87736	FALSE	FALSE
LOC107071034	secretin receptor-like	0.04929	5.89308	FALSE	FALSE
LOC107064112	titin	0.05259	5.89944	FALSE	FALSE
LOC107063631	glutamyl aminopeptidase-like	0.05087	5.9052	FALSE	FALSE
LOC107072777	uncharacterized protein LOC107072777	0.0501	5.91495	FALSE	FALSE
LOC107073208	peroxisomal biogenesis factor 3	0.05047	5.92323	FALSE	FALSE
LOC107067476	uncharacterized protein LOC107067476	0.05055	5.92753	FALSE	FALSE
LOC107071041	transcription factor CP2-like protein 1	0.05051	5.93114	FALSE	FALSE
LOC107066374	uncharacterized protein LOC107066374	0.05129	5.93346	FALSE	FALSE
LOC107068016	uncharacterized protein LOC107068016	0.05319	5.93638	FALSE	FALSE
LOC107067858	uncharacterized protein LOC107067858	0.05157	5.9493	FALSE	FALSE
LOC107070483	tyrosine-protein phosphatase corkscrew	0.05106	5.94997	FALSE	FALSE
LOC107065384	FK506-binding protein 59-like	0.05029	5.95343	FALSE	FALSE
LOC107073195	GATA zinc finger domain-containing protein 14-like	0.05173	5.96009	FALSE	FALSE
LOC107072829	solute carrier organic anion transporter family member 5A1-like	0.05292	5.96209	FALSE	FALSE
LOC107072123	uncharacterized protein LOC107072123	0.05151	5.96672	FALSE	FALSE
LOC107073616	uncharacterized protein LOC107073616	0.04952	5.96834	FALSE	FALSE
LOC107071714	uncharacterized protein LOC107071714	0.05055	5.98211	FALSE	FALSE
LOC107069112	deleted in autism protein 1 homolog	0.05084	5.98243	FALSE	FALSE
LOC107066512	serine hydroxymethyltransferase, cytosolic	0.05062	5.98492	FALSE	FALSE
LOC107066121	sodium-dependent nutrient amino acid transporter 1-like	0.05007	5.98801	FALSE	FALSE
LOC107073721	ATP-dependent RNA helicase vasa, isoform A-like	0.05102	6.00592	FALSE	FALSE
LOC107074106	pleckstrin homology domain-containing family J member 1-like	0.04996	6.01621	FALSE	FALSE
LOC107072751	DNA-directed RNA polymerase I subunit RPA43	0.05035	6.01817	FALSE	FALSE
LOC107063789	uncharacterized protein LOC107063789	0.04942	6.02709	FALSE	FALSE
LOC107065084	peroxisomal hydratase-dehydrogenase-epimerase-like	0.05038	6.03168	FALSE	FALSE
LOC107069512	DNA fragmentation factor subunit alpha-like	0.05021	6.06566	FALSE	FALSE
LOC107074242	A-kinase anchor protein 17A	0.05138	6.08538	FALSE	FALSE
LOC107073586	NAD-dependent protein deacylase Sirt4	0.05137	6.08836	FALSE	FALSE
LOC107069304	brain-specific homeobox protein homolog	0.05145	6.09293	FALSE	FALSE
LOC107071455	probable phospholipid-transporting ATPase IM	0.04946	6.09645	FALSE	FALSE
LOC107066636	protein FAM73B	0.05056	6.10822	FALSE	FALSE
LOC107069388	prohormone-1-like	0.05073	6.11342	FALSE	FALSE
LOC107069365	paired box protein Pax-6-like	0.05324	6.12178	FALSE	FALSE
LOC107064342	protein abrupt-like	0.05213	6.14874	FALSE	FALSE
LOC107072592	pyruvate dehydrogenase E1 component subunit beta, mitochondrial	0.05019	6.17412	FALSE	FALSE
LOC107063728	nucleoprotein TPR-like	0.05329	6.17917	FALSE	FALSE
LOC107072071	thioredoxin, mitochondrial	0.05189	6.18123	FALSE	FALSE
LOC107067310	uncharacterized protein LOC107067310	0.04927	6.20872	FALSE	FALSE
LOC107067598	uncharacterized protein LOC107067598	0.05159	6.20957	FALSE	FALSE
LOC107069652	ER membrane protein complex subunit 2-like	0.05014	6.21345	FALSE	FALSE
LOC107066311	inosine triphosphate pyrophosphatase	0.05025	6.21952	FALSE	FALSE
LOC107069005	mediator of RNA polymerase II transcription subunit 12	0.05075	6.22715	FALSE	FALSE
LOC107065203	uncharacterized protein LOC107065203	0.0491	6.22735	FALSE	FALSE
LOC107065036	uncharacterized protein LOC107065036	0.04864	6.25053	FALSE	FALSE
LOC107064403	alpha,alpha-trehalose-phosphate synthase [UDP-forming	0.05004	6.27291	FALSE	FALSE
LOC107066919	alpha-ketoglutarate-dependent dioxygenase alkB homolog 4	0.04992	6.28452	FALSE	FALSE
LOC107066708	angiotensin-converting enzyme-like	0.0501	6.29006	FALSE	FALSE
LOC107066620	esterase E4-like	0.05163	6.30256	FALSE	FALSE
LOC107064636	T-box transcription factor TBX20-like	0.05091	6.30354	FALSE	FALSE
LOC107067277	lysine-specific demethylase 8	0.04968	6.32091	FALSE	FALSE
LOC107073273	cell division cycle 5-like protein	0.0522	6.3258	FALSE	FALSE
LOC107069004	uncharacterized protein LOC107069004	0.04915	6.34627	FALSE	FALSE
LOC107064793	probable serine/threonine-protein kinase DDB_G0282963	0.04873	6.35668	FALSE	FALSE
LOC107068005	probable serine/threonine-protein kinase DDB_G0282963	0.05087	6.35756	FALSE	FALSE
LOC107067416	cell division cycle protein 23 homolog	0.05171	6.35899	FALSE	FALSE
LOC107074092	uncharacterized protein LOC107074092	0.05029	6.36636	FALSE	FALSE
LOC107070552	E3 ubiquitin-protein ligase Su(dx)	0.0503	6.39331	FALSE	FALSE
LOC107069953	proteasome subunit alpha type-3	0.04934	6.41034	FALSE	FALSE
LOC107064542	cytochrome c	0.05063	6.4111	FALSE	FALSE
LOC107073824	poly(U)-specific endoribonuclease homolog	0.04999	6.41535	FALSE	FALSE
LOC107066694	histone H2B.v2	0.05063	6.41603	FALSE	FALSE
LOC107068927	uncharacterized protein LOC107068927	0.05134	6.42197	FALSE	FALSE
LOC107067077	U3 small nucleolar RNA-associated protein 18 homolog	0.05076	6.42295	FALSE	FALSE
LOC107064180	malectin-A	0.0497	6.46792	FALSE	FALSE
LOC107070797	DNA topoisomerase 3-alpha	0.05217	6.50399	FALSE	FALSE
LOC107066628	A disintegrin and metalloproteinase with thrombospondin motifs 9	0.05084	6.50442	FALSE	FALSE
LOC107065053	neprilysin-like	0.05136	6.51308	FALSE	FALSE
LOC107066285	golgin subfamily A member 7	0.04852	6.51907	FALSE	FALSE
LOC107071501	multiple epidermal growth factor-like domains protein 6	0.04942	6.52669	FALSE	FALSE
LOC107065111	uncharacterized protein LOC107065111	0.04941	6.52953	FALSE	FALSE
LOC107065691	myeloid differentiation primary response protein MyD88	0.04998	6.53293	FALSE	FALSE
LOC107069801	uncharacterized protein LOC107069801	0.052	6.53582	FALSE	FALSE
LOC107071647	myosin-IB	0.05217	6.53765	FALSE	FALSE
LOC107074255	uncharacterized protein LOC107074255	0.0495	6.56498	FALSE	FALSE
LOC107073843	ragulator complex protein LAMTOR4 homolog	0.05097	6.56504	FALSE	FALSE
LOC107070418	WD repeat-containing protein 19	0.04838	6.5762	FALSE	FALSE
LOC107065387	uncharacterized protein LOC107065387	0.05064	6.5777	FALSE	FALSE
LOC107069146	phospholipase B1, membrane-associated-like	0.05086	6.57808	FALSE	FALSE
LOC107073827	INO80 complex subunit B	0.05089	6.58785	FALSE	FALSE
LOC107072818	CBP80/20-dependent translation initiation factor	0.05065	6.59513	FALSE	FALSE
LOC107065983	katanin p60 ATPase-containing subunit A-like 1	0.05072	6.59886	FALSE	FALSE
LOC107071347	mitochondrial tRNA-specific 2-thiouridylase 1	0.04937	6.60011	FALSE	FALSE
LOC107068699	LOW QUALITY PROTEIN: endocuticle structural glycoprotein SgAbd-4-like	0.05081	6.6041	FALSE	FALSE
LOC107072120	integrin beta-nu-like	0.05154	6.60683	FALSE	FALSE
LOC107070862	carbonic anhydrase 1-like	0.04966	6.60903	FALSE	FALSE
LOC107063780	uncharacterized protein LOC107063780	0.05046	6.63471	FALSE	FALSE
LOC107072068	uncharacterized protein LOC107072068	0.0488	6.65052	FALSE	FALSE
LOC107067056	uncharacterized protein LOC107067056	0.05142	6.66692	FALSE	FALSE
LOC107064070	calmodulin-lysine N-methyltransferase	0.04962	6.67821	FALSE	FALSE
LOC107069053	uncharacterized protein LOC107069053	0.05044	6.68921	FALSE	FALSE
LOC107066535	UNC93-like protein	0.04916	6.69182	FALSE	FALSE
LOC107063724	RNA-binding protein Nova-1	0.0501	6.70122	FALSE	FALSE
LOC107070846	forkhead box protein J1-B-like	0.0513	6.71391	FALSE	FALSE
LOC107074113	importin-5	0.05023	6.71746	FALSE	FALSE
LOC107071940	ethanolamine kinase 1	0.05044	6.77316	FALSE	FALSE
LOC107073340	putative nuclease HARBI1	0.05127	6.77439	FALSE	FALSE
LOC107064018	phosphoserine phosphatase	0.05268	6.78937	FALSE	FALSE
LOC107064877	E3 ubiquitin-protein ligase MYLIP	0.04992	6.79087	FALSE	FALSE
LOC107073483	histone deacetylase complex subunit SAP18	0.05088	6.79701	FALSE	FALSE
LOC107064128	gamma-aminobutyric acid receptor alpha-like	0.05147	6.80195	FALSE	FALSE
LOC107066511	endothelin-converting enzyme 1	0.05015	6.8149	FALSE	FALSE
LOC107072586	uncharacterized protein LOC107072586	0.04904	6.82096	FALSE	FALSE
LOC107068657	U3 small nucleolar ribonucleoprotein protein MPP10	0.05002	6.82588	FALSE	FALSE
LOC107066135	protein asunder homolog	0.05011	6.82831	FALSE	FALSE
LOC107074672	uncharacterized protein DDB_G0271670-like	0.05001	6.83116	FALSE	FALSE
LOC107073200	COP9 signalosome complex subunit 2	0.05122	6.83429	FALSE	FALSE
LOC107063803	uncharacterized protein LOC107063803	0.05039	6.83704	FALSE	FALSE
LOC107063627	uncharacterized protein LOC107063627	0.04993	6.86168	FALSE	FALSE
LOC107065702	uncharacterized protein LOC107065702	0.0495	6.87075	FALSE	FALSE
LOC107073169	transcription termination factor 3, mitochondrial	0.05028	6.87503	FALSE	FALSE
LOC107068916	protein D2-like	0.04948	6.87813	FALSE	FALSE
LOC107068661	aurora kinase B-like	0.0511	6.87831	FALSE	FALSE
LOC107070951	THO complex subunit 3	0.05016	6.88466	FALSE	FALSE
LOC107065161	cytochrome c1, heme protein, mitochondrial	0.05079	6.89628	FALSE	FALSE
LOC107064354	death-associated protein kinase related-like	0.05192	6.90412	FALSE	FALSE
LOC107072038	uncharacterized protein LOC107072038	0.05055	6.91865	FALSE	FALSE
LOC107068454	glucose dehydrogenase [FAD, quinone	0.0502	6.95995	FALSE	FALSE
LOC107066975	putative uncharacterized protein DDB_G0292292	0.05072	6.96036	FALSE	FALSE
LOC107070196	cystathionine gamma-lyase	0.05066	6.97976	FALSE	FALSE
LOC107063964	uncharacterized protein LOC107063964	0.04912	7.00537	FALSE	FALSE
LOC107068307	60S ribosomal protein L23a-like	0.04958	7.02225	FALSE	FALSE
LOC107064032	uncharacterized protein LOC107064032	0.04862	7.02354	FALSE	FALSE
LOC107070424	tectonin beta-propeller repeat-containing protein	0.05065	7.03961	FALSE	FALSE
LOC107070346	glutamate receptor 1	0.05075	7.0532	FALSE	FALSE
LOC107073910	elongation factor 1-beta'	0.05191	7.0619	FALSE	FALSE
LOC107069789	synaptotagmin 1	0.04902	7.06554	FALSE	FALSE
LOC107065363	uncharacterized protein LOC107065363	0.04882	7.07494	FALSE	FALSE
LOC107068547	uncharacterized protein LOC107068547	0.04862	7.09717	FALSE	FALSE
LOC107063965	protein enabled homolog	0.04878	7.10226	FALSE	FALSE
LOC107073079	nucleoporin p58/p45	0.04885	7.10536	FALSE	FALSE
LOC107063673	ubinuclein-1	0.05145	7.11324	FALSE	FALSE
LOC107073502	ADAMTS-like protein 1	0.04991	7.11745	FALSE	FALSE
LOC107074624	uncharacterized protein LOC107074624	0.04841	7.12444	FALSE	FALSE
LOC107065309	amidophosphoribosyltransferase-like	0.04743	7.13253	FALSE	FALSE
LOC107069344	recQ-mediated genome instability protein 1-like	0.04976	7.13832	FALSE	FALSE
LOC107074555	protein unc-13 homolog B	0.04869	7.14017	FALSE	FALSE
LOC107068054	serine-rich adhesin for platelets-like	0.05023	7.14597	FALSE	FALSE
LOC107063727	uncharacterized protein LOC107063727	0.05067	7.1659	FALSE	FALSE
LOC107072925	host cell factor 2-like	0.0521	7.18628	FALSE	FALSE
LOC107070781	uncharacterized protein LOC107070781	0.04996	7.18964	FALSE	FALSE
LOC107067781	uncharacterized protein LOC107067781	0.04923	7.19121	FALSE	FALSE
LOC107065089	flap endonuclease GEN	0.04884	7.1961	FALSE	FALSE
LOC107065325	ATP synthase mitochondrial F1 complex assembly factor 2	0.05115	7.19763	FALSE	FALSE
LOC107066707	translocating chain-associated membrane protein 1	0.0504	7.20035	FALSE	FALSE
LOC107064408	xyloside xylosyltransferase 1	0.05186	7.20547	FALSE	FALSE
LOC107073593	cytochrome P450 4C1-like	0.0497	7.20553	FALSE	FALSE
LOC107071527	D-tyrosyl-tRNA(Tyr) deacylase 1	0.05173	7.20776	FALSE	FALSE
LOC107065773	GATA zinc finger domain-containing protein 14-like	0.05038	7.20974	FALSE	FALSE
LOC107074040	dynein heavy chain 2, axonemal	0.04897	7.2136	FALSE	FALSE
LOC107070583	lachesin-like	0.04952	7.21572	FALSE	FALSE
LOC107064357	potassium voltage-gated channel subfamily H member 8	0.05044	7.21995	FALSE	FALSE
LOC107063721	glycogen debranching enzyme	0.0501	7.22306	FALSE	FALSE
LOC107069175	bone morphogenetic protein 1	0.04967	7.22584	FALSE	FALSE
LOC107065835	otoferlin-like	0.04886	7.2261	FALSE	FALSE
LOC107071463	uncharacterized protein LOC107071463	0.05273	7.26088	FALSE	FALSE
LOC107074373	serine/threonine-protein kinase polo-like	0.04971	7.27639	FALSE	FALSE
LOC107074273	uncharacterized protein LOC107074273	0.04938	7.27857	FALSE	FALSE
LOC107071329	muscarinic acetylcholine receptor DM1	0.05142	7.29755	FALSE	FALSE
LOC107068578	probable phenylalanine--tRNA ligase, mitochondrial	0.04922	7.29988	FALSE	FALSE
LOC107064780	elongator complex protein 4	0.05002	7.30656	FALSE	FALSE
LOC107074244	uncharacterized protein LOC107074244	0.04963	7.30938	FALSE	FALSE
LOC107068717	transmembrane protein 181	0.04793	7.33447	FALSE	FALSE
LOC107073845	40S ribosomal protein S27-like	0.04978	7.33605	FALSE	FALSE
LOC107064751	uncharacterized protein LOC107064751	0.05036	7.33644	FALSE	FALSE
LOC107064298	adenosine kinase 1	0.04882	7.34205	FALSE	FALSE
LOC107067191	geranylgeranyl transferase type-2 subunit beta	0.05036	7.34995	FALSE	FALSE
LOC107070978	U11/U12 small nuclear ribonucleoprotein 35 kDa protein-like	0.05113	7.36112	FALSE	FALSE
LOC107072937	golgin subfamily A member 4-like	0.05076	7.36418	FALSE	FALSE
LOC107074205	uncharacterized protein LOC107074205	0.04874	7.36626	FALSE	FALSE
LOC107072582	tetratricopeptide repeat protein 19 homolog, mitochondrial	0.04968	7.37519	FALSE	FALSE
LOC107071184	serine/threonine-protein kinase pakA	0.05084	7.38148	FALSE	FALSE
LOC107064762	uncharacterized protein LOC107064762	0.04993	7.38302	FALSE	FALSE
LOC107074260	KRR1 small subunit processome component homolog	0.05009	7.38512	FALSE	FALSE
LOC107068724	zinc finger HIT domain-containing protein 2	0.04975	7.3926	FALSE	FALSE
LOC107070947	zinc finger protein 616-like	0.05205	7.40042	FALSE	FALSE
LOC107074351	bifunctional purine biosynthesis protein PURH	0.04969	7.40231	FALSE	FALSE
LOC107064059	tyrosine-protein phosphatase non-receptor type 9	0.05042	7.40586	FALSE	FALSE
LOC107072544	UBA-like domain-containing protein 2	0.05136	7.40707	FALSE	FALSE
LOC107067716	uncharacterized protein LOC107067716	0.04999	7.40781	FALSE	FALSE
LOC107063835	IQ motif-containing protein H-like	0.0489	7.42356	FALSE	FALSE
LOC107069080	serine/threonine-protein phosphatase PP1-beta catalytic subunit	0.04982	7.44583	FALSE	FALSE
LOC107066146	DNA polymerase alpha catalytic subunit-like	0.04845	7.44676	FALSE	FALSE
LOC107068228	tyrosine-protein phosphatase 10D	0.04897	7.44937	FALSE	FALSE
LOC107064379	60S ribosomal protein L34-like	0.04886	7.4524	FALSE	FALSE
LOC107068323	eukaryotic peptide chain release factor subunit 1	0.04999	7.45714	FALSE	FALSE
LOC107064185	tRNA dimethylallyltransferase, mitochondrial	0.0496	7.46631	FALSE	FALSE
LOC107074396	uncharacterized protein LOC107074396	0.04969	7.47418	FALSE	FALSE
LOC107069819	uncharacterized protein CG43867	0.05031	7.47753	FALSE	FALSE
LOC107069171	vesicle-fusing ATPase 1-like	0.04982	7.48108	FALSE	FALSE
LOC107065528	mitogen-activated protein kinase 14B-like	0.04817	7.50366	FALSE	FALSE
LOC107067274	UPF0668 protein C10orf76 homolog	0.05083	7.50638	FALSE	FALSE
LOC107065278	inositol monophosphatase 1-like	0.04884	7.52485	FALSE	FALSE
LOC107065272	uncharacterized protein LOC107065272	0.04938	7.53147	FALSE	FALSE
LOC107071695	laccase-like	0.04945	7.53631	FALSE	FALSE
LOC107065209	helicase domino	0.0495	7.54032	FALSE	FALSE
LOC107064286	protein FAM60A	0.04842	7.54157	FALSE	FALSE
LOC107065840	40S ribosomal protein S12	0.05015	7.543	FALSE	FALSE
LOC107071893	pre-mRNA-splicing factor 38A	0.04844	7.55261	FALSE	FALSE
LOC107066261	probable WRKY transcription factor protein 1	0.05069	7.55311	FALSE	FALSE
LOC107072135	tRNA (cytosine(38)-C(5))-methyltransferase	0.04908	7.56154	FALSE	FALSE
LOC107069337	ubiquitin carboxyl-terminal hydrolase 8-like	0.04951	7.56968	FALSE	FALSE
LOC107072225	dnaJ homolog subfamily C member 1	0.04889	7.57236	FALSE	FALSE
LOC107070272	uncharacterized protein LOC107070272	0.05006	7.57421	FALSE	FALSE
LOC107067116	rac GTPase-activating protein 1-like	0.04952	7.57447	FALSE	FALSE
LOC107073810	voltage-dependent T-type calcium channel subunit alpha-1G	0.0499	7.57899	FALSE	FALSE
LOC107070201	6-phosphogluconate dehydrogenase, decarboxylating	0.05018	7.5808	FALSE	FALSE
LOC107072608	T-complex protein 1 subunit delta	0.04958	7.58313	FALSE	FALSE
LOC107074443	serine/threonine-protein phosphatase PGAM5, mitochondrial-like	0.05076	7.5997	FALSE	FALSE
LOC107073363	pre-mRNA-splicing regulator WTAP-like	0.05065	7.61724	FALSE	FALSE
LOC107071781	rhomboid-related protein 4-like	0.04865	7.6258	FALSE	FALSE
LOC107074135	COMM domain-containing protein 10-like	0.05129	7.63213	FALSE	FALSE
LOC107070904	disintegrin and metalloproteinase domain-containing protein 10	0.05015	7.65285	FALSE	FALSE
LOC107067677	protein FAM13A	0.04886	7.66763	FALSE	FALSE
LOC107073889	lipid storage droplets surface-binding protein 2	0.05008	7.67047	FALSE	FALSE
LOC107071844	histone-lysine N-methyltransferase SETD1	0.04909	7.68453	FALSE	FALSE
LOC107067315	lysosomal alpha-mannosidase	0.04858	7.69159	FALSE	FALSE
LOC107071645	AP-1 complex subunit mu-1-like	0.0507	7.71099	FALSE	FALSE
LOC107074162	rho GTPase-activating protein 190	0.04916	7.71768	FALSE	FALSE
LOC107068122	pyruvate dehydrogenase phosphatase regulatory subunit, mitochondrial-like	0.05017	7.76168	FALSE	FALSE
LOC107069688	translation initiation factor eIF-2B subunit alpha	0.04931	7.76323	FALSE	FALSE
LOC107068755	piggyBac transposable element-derived protein 2-like	0.05021	7.77723	FALSE	FALSE
LOC107071780	prostaglandin E synthase 2	0.05009	7.77973	FALSE	FALSE
LOC107072304	uncharacterized protein LOC107072304	0.05049	7.7894	FALSE	FALSE
LOC107071636	transcription factor Dp-1	0.04867	7.79372	FALSE	FALSE
LOC107074343	another transcription unit protein	0.05054	7.79542	FALSE	FALSE
LOC107068816	bone morphogenetic protein 3-like	0.05005	7.79575	FALSE	FALSE
LOC107072484	THO complex subunit 4	0.04949	7.80126	FALSE	FALSE
LOC107064815	zinc finger protein 431-like	0.04861	7.81539	FALSE	FALSE
LOC107063677	serine protease easter-like	0.0498	7.85461	FALSE	FALSE
LOC107066438	monocarboxylate transporter 12	0.05015	7.86137	FALSE	FALSE
LOC107066056	protein hairless-like	0.0486	7.8775	FALSE	FALSE
LOC107068707	uncharacterized protein LOC107068707	0.04707	7.88185	FALSE	FALSE
LOC107072269	ATPase family AAA domain-containing protein 3	0.04918	7.88463	FALSE	FALSE
LOC107070421	poly [ADP-ribose	0.04976	7.89147	FALSE	FALSE
LOC107073163	uncharacterized protein LOC107073163	0.051	7.89374	FALSE	FALSE
LOC107068100	uncharacterized protein LOC107068100	0.04943	7.89509	FALSE	FALSE
LOC107070476	zinc finger MYND domain-containing protein 11	0.04854	7.9139	FALSE	FALSE
LOC107071480	uncharacterized protein LOC107071480	0.0499	7.91418	FALSE	FALSE
LOC107063860	uncharacterized protein LOC107063860	0.05249	7.91818	FALSE	FALSE
LOC107071049	elongation of very long chain fatty acids protein AAEL008004	0.05098	7.91988	FALSE	FALSE
LOC107067000	FK506-binding protein 5-like	0.05103	7.93099	FALSE	FALSE
LOC107070532	calmodulin	0.04802	7.93945	FALSE	FALSE
LOC107073209	uncharacterized protein LOC107073209	0.05026	7.94382	FALSE	FALSE
LOC107070783	ATP-binding cassette sub-family G member 4-like	0.04904	7.94693	FALSE	FALSE
LOC107074546	rhotekin-2-like	0.04907	7.95234	FALSE	FALSE
LOC107068032	4-hydroxybutyrate coenzyme A transferase-like	0.04953	7.95806	FALSE	FALSE
LOC107070945	methyltransferase-like protein 25	0.05056	7.97751	FALSE	FALSE
LOC107064955	plasma membrane calcium-transporting ATPase 2	0.04856	7.98519	FALSE	FALSE
LOC107071811	cyclic AMP response element-binding protein A-like	0.04827	7.98535	FALSE	FALSE
LOC107070585	alpha-(1,3)-fucosyltransferase C-like	0.04709	8.00982	FALSE	FALSE
LOC107067270	uncharacterized protein LOC107067270	0.04806	8.01111	FALSE	FALSE
LOC107073262	uncharacterized protein LOC107073262	0.04922	8.01448	FALSE	FALSE
LOC107072435	neuroendocrine convertase 2	0.04912	8.01871	FALSE	FALSE
LOC107069929	ATPase family AAA domain-containing protein 5	0.04987	8.02277	FALSE	FALSE
LOC107070044	protein TolA-like	0.04976	8.03138	FALSE	FALSE
LOC107070182	protein ecdysoneless	0.05061	8.04474	FALSE	FALSE
LOC107070349	general transcription factor IIE subunit 2	0.04874	8.04656	FALSE	FALSE
LOC107068714	nose resistant to fluoxetine protein 6-like	0.04884	8.04693	FALSE	FALSE
LOC107069721	ribonuclease 3	0.04948	8.049	FALSE	FALSE
LOC107074313	uncharacterized protein LOC107074313	0.0491	8.05002	FALSE	FALSE
LOC107064256	CCR4-NOT transcription complex subunit 2	0.04975	8.05227	FALSE	FALSE
LOC107067407	uncharacterized protein LOC107067407	0.04971	8.05262	FALSE	FALSE
LOC107065883	uncharacterized protein LOC107065883	0.04819	8.06454	FALSE	FALSE
LOC107069597	26S proteasome non-ATPase regulatory subunit 1	0.05064	8.07583	FALSE	FALSE
LOC107071625	NADH-ubiquinone oxidoreductase 75 kDa subunit, mitochondrial	0.04873	8.076	FALSE	FALSE
LOC107066709	fumarylacetoacetase	0.04979	8.08311	FALSE	FALSE
LOC107065095	JNK-interacting protein 1	0.04907	8.09222	FALSE	FALSE
LOC107066545	60S ribosomal protein L6-like	0.0506	8.1059	FALSE	FALSE
LOC107072054	myotubularin-related protein 6	0.05059	8.10662	FALSE	FALSE
LOC107070126	diuretic hormone class 2	0.04956	8.11901	FALSE	FALSE
LOC107072397	lachesin-like	0.04983	8.13963	FALSE	FALSE
LOC107068101	uncharacterized protein LOC107068101	0.04932	8.14066	FALSE	FALSE
LOC107073950	NAD-dependent protein deacetylase sirtuin-2	0.05048	8.15343	FALSE	FALSE
LOC107067801	protein transport protein Sec61 subunit gamma	0.0501	8.16544	FALSE	FALSE
LOC107068605	apidaecins type 22-like	0.0507	8.17433	FALSE	FALSE
LOC107070171	protein yellow-like	0.0502	8.18212	FALSE	FALSE
LOC107069178	methionine aminopeptidase 1	0.04971	8.19493	FALSE	FALSE
LOC107066340	Y+L amino acid transporter 2	0.04775	8.22074	FALSE	FALSE
LOC107068126	kinesin-like protein KIF23	0.04882	8.22087	FALSE	FALSE
LOC107074626	protein transport protein Sec24A	0.049	8.22409	FALSE	FALSE
LOC107068946	glypican-6	0.04964	8.23679	FALSE	FALSE
LOC107068903	odorant receptor 13a-like	0.05154	8.24569	FALSE	FALSE
LOC107065058	uncharacterized protein LOC107065058	0.04823	8.24974	FALSE	FALSE
LOC107073997	aldehyde dehydrogenase, mitochondrial	0.04998	8.25222	FALSE	FALSE
LOC107074349	tRNA:m(4)X modification enzyme TRM13 homolog	0.05033	8.25824	FALSE	FALSE
LOC107066537	probable glucarate transporter	0.04869	8.27334	FALSE	FALSE
LOC107066605	dynamin-1-like protein	0.04924	8.2771	FALSE	FALSE
LOC107065939	nucleolar pre-ribosomal-associated protein 1	0.04881	8.27722	FALSE	FALSE
LOC107074664	sulfotransferase 1C4-like	0.04964	8.2893	FALSE	FALSE
LOC107068196	monocarboxylate transporter 10-like	0.04834	8.32036	FALSE	FALSE
LOC107072660	glycine receptor subunit alpha-3	0.04677	8.32116	FALSE	FALSE
LOC107073909	pre-mRNA-splicing factor 38B	0.04873	8.33418	FALSE	FALSE
LOC107065424	general transcription factor IIH subunit 3	0.04947	8.34249	FALSE	FALSE
LOC107069390	uncharacterized protein LOC107069390	0.04869	8.35287	FALSE	FALSE
LOC107072930	transient receptor potential cation channel protein painless	0.04835	8.35699	FALSE	FALSE
LOC107067216	uncharacterized protein LOC107067216	0.05097	8.36045	FALSE	FALSE
LOC107065635	ATPase family AAA domain-containing protein 1-B-like	0.04855	8.36458	FALSE	FALSE
LOC107072027	probable 26S proteasome non-ATPase regulatory subunit 3	0.04928	8.37872	FALSE	FALSE
LOC107064563	5-aminolevulinate synthase, erythroid-specific, mitochondrial	0.04936	8.38491	FALSE	FALSE
LOC107074305	uncharacterized protein LOC107074305	0.04991	8.39983	FALSE	FALSE
LOC107064437	uncharacterized protein LOC107064437	0.04906	8.43983	FALSE	FALSE
LOC107073278	uncharacterized protein LOC107073278	0.04988	8.4446	FALSE	FALSE
LOC107068756	intraflagellar transport protein 43 homolog	0.0478	8.44601	FALSE	FALSE
LOC107073499	uncharacterized protein LOC107073499	0.04908	8.44852	FALSE	FALSE
LOC107065365	teneurin-m	0.04764	8.45976	FALSE	FALSE
LOC107074147	tyrosine-protein phosphatase 99A	0.04923	8.46145	FALSE	FALSE
LOC107068830	26S proteasome non-ATPase regulatory subunit 11	0.049	8.47167	FALSE	FALSE
LOC107070155	uncharacterized protein LOC107070155	0.0479	8.47305	FALSE	FALSE
LOC107065385	WD repeat-containing protein 61	0.04914	8.47442	FALSE	FALSE
LOC107068062	cullin-2	0.04739	8.48751	FALSE	FALSE
LOC107074460	uncharacterized protein LOC107074460	0.04856	8.48763	FALSE	FALSE
LOC107073494	poly(A) polymerase type 3	0.04961	8.49432	FALSE	FALSE
LOC107070780	TBC1 domain family member 15	0.0481	8.49711	FALSE	FALSE
LOC107070686	organic cation transporter protein	0.05206	8.50523	FALSE	FALSE
LOC107068821	DNA replication complex GINS protein PSF1-like	0.04912	8.5206	FALSE	FALSE
LOC107074237	homeobox protein HMX1-like	0.05112	8.53004	FALSE	FALSE
LOC107072717	serine/threonine-protein phosphatase 2A 65 kDa regulatory subunit A alpha isoform	0.04977	8.5431	FALSE	FALSE
LOC107073000	nuclear hormone receptor HR96	0.05127	8.54352	FALSE	FALSE
LOC107068814	putative fatty acyl-CoA reductase CG5065	0.051	8.56497	FALSE	FALSE
LOC107074656	uncharacterized protein LOC107074656	0.04832	8.58088	FALSE	FALSE
LOC107072817	location of vulva defective 1-like	0.04875	8.58123	FALSE	FALSE
LOC107066822	glycerol-3-phosphate dehydrogenase, mitochondrial	0.04919	8.58952	FALSE	FALSE
LOC107064852	uncharacterized protein LOC107064852	0.04926	8.59917	FALSE	FALSE
LOC107069903	protein rhomboid-like	0.04937	8.59919	FALSE	FALSE
LOC107072011	uncharacterized protein LOC107072011	0.04908	8.60622	FALSE	FALSE
LOC107069972	gamma-glutamylcyclotransferase-like	0.04985	8.60815	FALSE	FALSE
LOC107066124	protein-serine O-palmitoleoyltransferase porcupine	0.05042	8.61524	FALSE	FALSE
LOC107070428	uncharacterized protein C6orf106 homolog	0.05033	8.61568	FALSE	FALSE
LOC107070882	lateral signaling target protein 2 homolog	0.04803	8.61587	FALSE	FALSE
LOC107071816	probable serine/threonine-protein kinase dyrk2	0.04796	8.61845	FALSE	FALSE
LOC107065000	clavesin-2-like	0.04822	8.61942	FALSE	FALSE
LOC107069679	serine/threonine-protein kinase RIO1-like	0.04884	8.62736	FALSE	FALSE
LOC107072501	trafficking protein particle complex subunit 8	0.05042	8.62879	FALSE	FALSE
LOC107063824	ruvB-like 2	0.0496	8.63906	FALSE	FALSE
LOC107072458	ras-related protein Rab-30-like	0.04774	8.64318	FALSE	FALSE
LOC107071072	serine/threonine-protein phosphatase 4 regulatory subunit 1-like	0.05057	8.68742	FALSE	FALSE
LOC107069475	dual oxidase 1-like	0.04971	8.69141	FALSE	FALSE
LOC107068732	trafficking protein particle complex subunit 1	0.04907	8.69569	FALSE	FALSE
LOC107068734	uncharacterized protein LOC107068734	0.04882	8.69717	FALSE	FALSE
LOC107070387	A disintegrin and metalloproteinase with thrombospondin motifs 1-like	0.04976	8.69905	FALSE	FALSE
LOC107070482	60S ribosome subunit biogenesis protein NIP7 homolog	0.04844	8.70209	FALSE	FALSE
LOC107072779	cytochrome P450 4C1-like	0.04838	8.71397	FALSE	FALSE
LOC107069690	uncharacterized protein LOC107069690	0.04837	8.72403	FALSE	FALSE
LOC107066702	uncharacterized protein LOC107066702	0.05038	8.72585	FALSE	FALSE
LOC107066615	uncharacterized protein LOC107066615	0.04789	8.73199	FALSE	FALSE
LOC107066923	peptidyl-prolyl cis-trans isomerase-like 2	0.04908	8.73358	FALSE	FALSE
LOC107064887	sodium-coupled monocarboxylate transporter 2-like	0.04994	8.73395	FALSE	FALSE
LOC107066196	39S ribosomal protein L22, mitochondrial	0.04953	8.73534	FALSE	FALSE
LOC107069655	N-acetyltransferase ESCO1	0.04922	8.73679	FALSE	FALSE
LOC107073659	uncharacterized protein LOC107073659	0.04813	8.754	FALSE	FALSE
LOC107073112	BTB/POZ domain-containing protein KCTD5	0.04771	8.76385	FALSE	FALSE
LOC107071997	putative polypeptide N-acetylgalactosaminyltransferase 9	0.04832	8.76751	FALSE	FALSE
LOC107066524	ATP-dependent Clp protease ATP-binding subunit clpX-like, mitochondrial	0.04975	8.77846	FALSE	FALSE
LOC107066227	mitochondrial inner membrane protease subunit 2	0.0507	8.78344	FALSE	FALSE
LOC107064752	head-specific guanylate cyclase	0.04832	8.78463	FALSE	FALSE
LOC107073229	uncharacterized protein LOC107073229	0.0479	8.78647	FALSE	FALSE
LOC107068133	hyaluronidase	0.0491	8.78695	FALSE	FALSE
LOC107064614	nicalin	0.04864	8.79617	FALSE	FALSE
LOC107074085	3-hydroxyisobutyryl-CoA hydrolase, mitochondrial-like	0.048	8.80978	FALSE	FALSE
LOC107069198	ras-related protein Rab-27A	0.04828	8.83496	FALSE	FALSE
LOC107063856	vacuolar protein sorting-associated protein 72 homolog	0.04859	8.84045	FALSE	FALSE
LOC107071441	cationic amino acid transporter 2	0.04898	8.84639	FALSE	FALSE
LOC107070225	uncharacterized protein LOC107070225	0.04863	8.86398	FALSE	FALSE
LOC107066064	serine/threonine-protein kinase ULK3	0.04813	8.86741	FALSE	FALSE
LOC107073670	uncharacterized protein LOC107073670	0.04855	8.89381	FALSE	FALSE
LOC107066830	barH-like 2 homeobox protein	0.05002	8.89562	FALSE	FALSE
LOC107067275	phosphatidylinositol 4-kinase type 2-alpha	0.04871	8.91342	FALSE	FALSE
LOC107065246	pancreatic lipase-related protein 2-like	0.04987	8.91744	FALSE	FALSE
LOC107064979	proteasome subunit beta type-1	0.04871	8.91745	FALSE	FALSE
LOC107071285	RNA pseudouridylate synthase domain-containing protein 1-like	0.0485	8.9219	FALSE	FALSE
LOC107072265	uncharacterized protein LOC107072265	0.04886	8.9239	FALSE	FALSE
LOC107073162	phospholipid scramblase 1-like	0.04974	8.92398	FALSE	FALSE
LOC107072681	uncharacterized protein LOC107072681	0.0498	8.94113	FALSE	FALSE
LOC107069292	transmembrane protein 62-like	0.04841	8.95447	FALSE	FALSE
LOC107070330	polycomb protein eed-B-like	0.04761	8.96018	FALSE	FALSE
LOC107067650	SH3 domain-containing RING finger protein 3	0.04935	8.9608	FALSE	FALSE
LOC107070410	CREB-binding protein	0.04944	8.96242	FALSE	FALSE
LOC107068783	protein grainyhead	0.04891	8.96691	FALSE	FALSE
LOC107066150	RNA-binding protein 28-like	0.04899	8.98511	FALSE	FALSE
LOC107071160	potassium channel subfamily K member 18-like	0.04933	9.00324	FALSE	FALSE
LOC107066494	uncharacterized protein LOC107066494	0.04797	9.00675	FALSE	FALSE
LOC107074448	serine-rich adhesin for platelets	0.0486	9.00755	FALSE	FALSE
LOC107073025	zinc finger MIZ domain-containing protein 1	0.04768	9.02202	FALSE	FALSE
LOC107071449	uncharacterized protein LOC107071449	0.04916	9.02302	FALSE	FALSE
LOC107065417	putative serine protease K12H4.7	0.04746	9.0444	FALSE	FALSE
LOC107073378	ubiquitin thioesterase OTU1	0.04925	9.05147	FALSE	FALSE
LOC107065117	uncharacterized protein LOC107065117	0.04863	9.05363	FALSE	FALSE
LOC107068373	sphingomyelin phosphodiesterase	0.04621	9.05444	FALSE	FALSE
LOC107064617	arrestin domain-containing protein 2-like	0.04824	9.06756	FALSE	FALSE
LOC107065431	mitochondrial import inner membrane translocase subunit Tim8	0.04764	9.07803	FALSE	FALSE
LOC107066617	pre-mRNA 3' end processing protein WDR33	0.04887	9.07928	FALSE	FALSE
LOC107065937	uncharacterized protein LOC107065937	0.04696	9.09683	FALSE	FALSE
LOC107071204	uncharacterized protein LOC107071204	0.04961	9.09992	FALSE	FALSE
LOC107066732	FK506-binding protein 15	0.04756	9.1025	FALSE	FALSE
LOC107068984	cytochrome b5	0.04855	9.10788	FALSE	FALSE
LOC107069274	U6 snRNA-associated Sm-like protein LSm7	0.04866	9.11915	FALSE	FALSE
LOC107064321	aminomethyltransferase, mitochondrial	0.0478	9.14572	FALSE	FALSE
LOC107068022	WD repeat-containing protein 91	0.04775	9.14666	FALSE	FALSE
LOC107064808	4-coumarate--CoA ligase 1-like	0.0479	9.15197	FALSE	FALSE
LOC107071640	long-chain-fatty-acid--CoA ligase ACSBG2	0.0488	9.15921	FALSE	FALSE
LOC107065968	uncharacterized protein LOC107065968	0.05038	9.15924	FALSE	FALSE
LOC107071961	vesicle transport through interaction with t-SNAREs homolog 1A	0.04848	9.15946	FALSE	FALSE
LOC107070649	ethanolamine-phosphate cytidylyltransferase	0.04898	9.17309	FALSE	FALSE
LOC107063981	bifunctional lysine-specific demethylase and histidyl-hydroxylase NO66	0.04746	9.17633	FALSE	FALSE
LOC107073394	DNA polymerase alpha catalytic subunit	0.04763	9.18572	FALSE	FALSE
LOC107066885	palmitoleoyl-protein carboxylesterase NOTUM	0.04747	9.19256	FALSE	FALSE
LOC107074312	ubiquitin carboxyl-terminal hydrolase 22	0.04814	9.20733	FALSE	FALSE
LOC107069809	sodium channel protein Nach-like	0.04799	9.22299	FALSE	FALSE
LOC107063870	AN1-type zinc finger protein 5	0.04903	9.2247	FALSE	FALSE
LOC107064105	probable protein phosphatase 2C T23F11.1	0.04838	9.23632	FALSE	FALSE
LOC107070706	protein amnionless-like	0.04949	9.23914	FALSE	FALSE
LOC107074364	translocator protein	0.04896	9.24229	FALSE	FALSE
LOC107065376	UPF0428 protein CXorf56 homolog	0.04839	9.26391	FALSE	FALSE
LOC107069991	mediator of RNA polymerase II transcription subunit 17	0.04849	9.26962	FALSE	FALSE
LOC107065857	cleft lip and palate transmembrane protein 1 homolog	0.04788	9.27876	FALSE	FALSE
LOC107066931	CD151 antigen-like	0.0478	9.28464	FALSE	FALSE
LOC107071316	uncharacterized protein LOC107071316	0.04823	9.28645	FALSE	FALSE
LOC107065910	histone chaperone asf1	0.04792	9.29327	FALSE	FALSE
LOC107065154	protein DDI1 homolog 2	0.04779	9.302	FALSE	FALSE
LOC107069069	UPF0536 protein C12orf66 homolog	0.04843	9.30282	FALSE	FALSE
LOC107072590	acidic fibroblast growth factor intracellular-binding protein	0.04868	9.30373	FALSE	FALSE
LOC107074114	uncharacterized protein LOC107074114	0.04842	9.31121	FALSE	FALSE
LOC107064994	F-box only protein 11	0.04838	9.31138	FALSE	FALSE
LOC107066570	lipoyl synthase, mitochondrial	0.04769	9.31554	FALSE	FALSE
LOC107065310	multifunctional protein ADE2	0.04835	9.32006	FALSE	FALSE
LOC107073218	uncharacterized protein LOC107073218	0.04871	9.33359	FALSE	FALSE
LOC107073546	purine nucleoside phosphorylase	0.04716	9.34424	FALSE	FALSE
LOC107064347	E3 ubiquitin-protein ligase RBBP6	0.05021	9.37078	FALSE	FALSE
LOC107071929	serine/threonine-protein kinase polo	0.05124	9.39933	FALSE	FALSE
LOC107064978	39S ribosomal protein L46, mitochondrial	0.04826	9.40513	FALSE	FALSE
LOC107065612	60 kDa heat shock protein, mitochondrial-like	0.04635	9.407	FALSE	FALSE
LOC107065793	DNA-directed RNA polymerase II subunit RPB9	0.04983	9.41926	FALSE	FALSE
LOC107067595	shootin-1	0.04649	9.42525	FALSE	FALSE
LOC107064271	chloride intracellular channel exc-4	0.04874	9.42726	FALSE	FALSE
LOC107064373	structural maintenance of chromosomes protein 6	0.04643	9.43135	FALSE	FALSE
LOC107074673	endothelial lipase	0.04824	9.43374	FALSE	FALSE
LOC107063991	ephrin-B2	0.05036	9.43918	FALSE	FALSE
LOC107072209	homeotic protein empty spiracles-like	0.04877	9.44155	FALSE	FALSE
LOC107070867	uncharacterized protein LOC107070867	0.04799	9.4465	FALSE	FALSE
LOC107072420	uncharacterized protein LOC107072420	0.04814	9.44993	FALSE	FALSE
LOC107064846	trace amine-associated receptor 9	0.04928	9.45391	FALSE	FALSE
LOC107067997	pickpocket protein 28-like	0.04817	9.46354	FALSE	FALSE
LOC107067835	uncharacterized protein LOC107067835	0.04746	9.47827	FALSE	FALSE
LOC107071319	putative glutamate synthase [NADPH	0.04913	9.47866	FALSE	FALSE
LOC107071772	lipopolysaccharide-induced tumor necrosis factor-alpha factor homolog	0.04691	9.48391	FALSE	FALSE
LOC107074404	ras-like protein 2	0.04819	9.48735	FALSE	FALSE
LOC107074202	hemicentin-1	0.04809	9.49031	FALSE	FALSE
LOC107074236	glutamate receptor ionotropic, delta-1-like	0.04851	9.50298	FALSE	FALSE
LOC107064854	acidic leucine-rich nuclear phosphoprotein 32 family member A	0.04748	9.51172	FALSE	FALSE
LOC107073562	uncharacterized protein LOC107073562	0.04993	9.51702	FALSE	FALSE
LOC107065975	UDP-glucuronosyltransferase 2C1-like	0.04708	9.52973	FALSE	FALSE
LOC107065013	membrane metallo-endopeptidase-like 1	0.04964	9.5299	FALSE	FALSE
LOC107072724	voltage-dependent calcium channel subunit alpha-2/delta-3	0.04835	9.53372	FALSE	FALSE
LOC107065237	uncharacterized protein LOC107065237	0.04745	9.53856	FALSE	FALSE
LOC107066077	xaa-Pro aminopeptidase 1-like	0.04642	9.54	FALSE	FALSE
Trnak-cuu	Trnak-cuu	0.04944	9.54293	FALSE	FALSE
LOC107071942	DTW domain-containing protein 2	0.05016	9.54957	FALSE	FALSE
LOC107065754	ragulator complex protein LAMTOR3-A	0.04822	9.55499	FALSE	FALSE
LOC107064600	anaphase-promoting complex subunit 1	0.04953	9.55576	FALSE	FALSE
LOC107066328	abhydrolase domain-containing protein 2	0.04795	9.55666	FALSE	FALSE
LOC107071832	la-related protein 1-like	0.04845	9.57304	FALSE	FALSE
LOC107066106	H(+)/Cl(-) exchange transporter 7	0.04834	9.57468	FALSE	FALSE
LOC107070053	zinc transporter ZIP9-A	0.04757	9.58196	FALSE	FALSE
LOC107067073	tyrosine-protein phosphatase non-receptor type 4	0.04831	9.60082	FALSE	FALSE
LOC107074367	uncharacterized protein LOC107074367	0.04779	9.60401	FALSE	FALSE
LOC107067762	uncharacterized protein LOC107067762	0.04972	9.60612	FALSE	FALSE
LOC107071349	H(+)/Cl(-) exchange transporter 3	0.04774	9.61079	FALSE	FALSE
LOC107071070	uncharacterized protein LOC107071070	0.04831	9.62993	FALSE	FALSE
LOC107070659	uncharacterized protein LOC107070659	0.04775	9.6336	FALSE	FALSE
LOC107074681	post-GPI attachment to proteins factor 2-like	0.04875	9.63569	FALSE	FALSE
LOC107068696	palmitoyl-protein thioesterase 1	0.04825	9.64248	FALSE	FALSE
LOC107074669	catenin alpha	0.04899	9.64594	FALSE	FALSE
LOC107066764	uncharacterized protein LOC107066764	0.04925	9.64773	FALSE	FALSE
LOC107072679	protein quiver	0.04719	9.64879	FALSE	FALSE
LOC107069627	meiotic nuclear division protein 1 homolog	0.04824	9.6789	FALSE	FALSE
LOC107064514	protein lingerer	0.04774	9.68594	FALSE	FALSE
LOC107069684	uncharacterized protein LOC107069684	0.0488	9.71589	FALSE	FALSE
LOC107064307	cyclin-dependent kinase-like 1	0.04684	9.71659	FALSE	FALSE
LOC107073064	myb-like protein Q	0.04792	9.73808	FALSE	FALSE
LOC107069691	acetylcholine receptor subunit alpha-like 1	0.0488	9.75226	FALSE	FALSE
LOC107068584	32 kDa beta-galactoside-binding lectin lec-3-like	0.04958	9.75408	FALSE	FALSE
LOC107071725	uncharacterized protein DDB_G0283697-like	0.0477	9.76904	FALSE	FALSE
LOC107067947	U4/U6.U5 small nuclear ribonucleoprotein 27 kDa protein	0.04767	9.77387	FALSE	FALSE
LOC107065631	carbonic anhydrase-related protein 10	0.04894	9.78073	FALSE	FALSE
LOC107071048	DNA-binding protein inhibitor ID-1	0.04901	9.79061	FALSE	FALSE
LOC107068678	NAD(P)H-hydrate epimerase	0.0474	9.79828	FALSE	FALSE
LOC107066646	derlin-1	0.04929	9.79919	FALSE	FALSE
LOC107064646	acetyl-CoA acetyltransferase, cytosolic	0.04706	9.80727	FALSE	FALSE
LOC107065459	uncharacterized protein LOC107065459	0.04925	9.81017	FALSE	FALSE
LOC107069245	uncharacterized protein LOC107069245	0.05014	9.81928	FALSE	FALSE
LOC107064506	14-3-3 protein epsilon	0.04825	9.83006	FALSE	FALSE
LOC107066208	WASH complex subunit 7	0.04667	9.84648	FALSE	FALSE
LOC107071261	uncharacterized protein LOC107071261	0.04745	9.84978	FALSE	FALSE
LOC107066416	apoptosis-inducing factor 3	0.04692	9.85514	FALSE	FALSE
LOC107067672	uncharacterized protein LOC107067672	0.04711	9.85602	FALSE	FALSE
LOC107071006	phosphatidylinositide phosphatase SAC2	0.04791	9.85846	FALSE	FALSE
LOC107069265	cytochrome P450 9e2-like	0.04729	9.86788	FALSE	FALSE
LOC107066144	uncharacterized protein LOC107066144	0.04708	9.87078	FALSE	FALSE
LOC107068009	probable fatty acid-binding protein	0.05032	9.8735	FALSE	FALSE
LOC107067565	synaptotagmin-6	0.04819	9.87367	FALSE	FALSE
LOC107074180	elongation factor G, mitochondrial	0.04766	9.87547	FALSE	FALSE
LOC107068112	diacylglycerol kinase epsilon-like	0.04753	9.89306	FALSE	FALSE
LOC107064767	putative aminopeptidase W07G4.4	0.04962	9.89781	FALSE	FALSE
LOC107073707	uncharacterized protein LOC107073707	0.04847	9.90394	FALSE	FALSE
LOC107064760	protein mab-21	0.04839	9.94345	FALSE	FALSE
LOC107065684	receptor-type tyrosine-protein phosphatase mu	0.04655	9.94778	FALSE	FALSE
LOC107072137	uncharacterized protein LOC107072137	0.04728	9.95395	FALSE	FALSE
LOC107068448	tyrosine-protein kinase Btk29A-like	0.04898	9.9643	FALSE	FALSE
LOC107070318	odorant receptor 30a-like	0.0462	9.96899	FALSE	FALSE
LOC107073107	protein numb	0.04809	9.97463	FALSE	FALSE
LOC107068757	uncharacterized protein LOC107068757	0.04807	9.98603	FALSE	FALSE
LOC107064552	major centromere autoantigen B-like	0.04822	9.99951	FALSE	FALSE
LOC107064300	uncharacterized protein LOC107064300	0.04778	10.01741	FALSE	FALSE
LOC107072459	homeobox protein orthopedia-like	0.04771	10.01747	FALSE	FALSE
LOC107067825	uncharacterized protein LOC107067825	0.04798	10.02357	FALSE	FALSE
LOC107065077	uncharacterized protein LOC107065077	0.04814	10.02373	FALSE	FALSE
LOC107073517	uncharacterized protein LOC107073517	0.05039	10.02443	FALSE	FALSE
LOC107069563	uncharacterized protein LOC107069563	0.04763	10.03421	FALSE	FALSE
LOC107071514	uncharacterized protein LOC107071514	0.04919	10.04026	FALSE	FALSE
LOC107065730	nose resistant to fluoxetine protein 6	0.04928	10.06007	FALSE	FALSE
LOC107064231	uncharacterized protein LOC107064231	0.04906	10.07389	FALSE	FALSE
LOC107067208	facilitated trehalose transporter Tret1-like	0.04898	10.07422	FALSE	FALSE
LOC107067170	leucine-rich repeat flightless-interacting protein 2	0.04761	10.07558	FALSE	FALSE
LOC107068340	glutathione S-transferase C-terminal domain-containing protein homolog	0.04668	10.08932	FALSE	FALSE
LOC107068901	ADP-ribosylation factor GTPase-activating protein 2	0.04833	10.0924	FALSE	FALSE
LOC107066676	protein twist	0.04909	10.09867	FALSE	FALSE
LOC107068145	histone-lysine N-methyltransferase set1	0.04984	10.11992	FALSE	FALSE
LOC107071677	MKI67 FHA domain-interacting nucleolar phosphoprotein	0.04825	10.12983	FALSE	FALSE
LOC107065090	uncharacterized protein LOC107065090	0.04808	10.13039	FALSE	FALSE
LOC107065734	sodium/hydrogen exchanger 3	0.04791	10.13071	FALSE	FALSE
LOC107070220	vam6/Vps39-like protein	0.0484	10.14705	FALSE	FALSE
LOC107070062	uncharacterized protein LOC107070062	0.0474	10.14726	FALSE	FALSE
LOC107066743	serine-rich adhesin for platelets	0.04679	10.15587	FALSE	FALSE
LOC107068568	tryptophan--tRNA ligase, mitochondrial	0.04651	10.15702	FALSE	FALSE
LOC107072262	uncharacterized protein LOC107072262	0.04854	10.16927	FALSE	FALSE
LOC107067988	glycerol-3-phosphate acyltransferase 1, mitochondrial	0.04824	10.17601	FALSE	FALSE
LOC107069755	RNA-binding protein Musashi homolog 2	0.04755	10.18792	FALSE	FALSE
LOC107069371	protein vav	0.04794	10.19268	FALSE	FALSE
LOC107074423	rab GTPase-binding effector protein 1	0.04778	10.19422	FALSE	FALSE
LOC107071503	alpha-mannosidase 2	0.04686	10.20261	FALSE	FALSE
LOC107073983	nuclear valosin-containing protein-like	0.0476	10.20535	FALSE	FALSE
LOC107070887	ras-related protein Rap-2a	0.04938	10.2184	FALSE	FALSE
LOC107065301	alpha-1,3-mannosyl-glycoprotein 2-beta-N-acetylglucosaminyltransferase	0.04743	10.22203	FALSE	FALSE
LOC107072600	ADP-ribosylation factor-binding protein GGA3	0.04655	10.24847	FALSE	FALSE
LOC107073002	hydroxypyruvate reductase	0.04992	10.25587	FALSE	FALSE
LOC107068551	leucine-rich repeat-containing protein let-4-like	0.04687	10.32068	FALSE	FALSE
LOC107064172	post-GPI attachment to proteins factor 2-like	0.04883	10.32487	FALSE	FALSE
LOC107071738	uncharacterized protein LOC107071738	0.04839	10.3367	FALSE	FALSE
LOC107072834	nose resistant to fluoxetine protein 6-like	0.04763	10.33925	FALSE	FALSE
LOC107069040	ribonuclease ZC3H12A-like	0.04846	10.35026	FALSE	FALSE
LOC107068288	PQ-loop repeat-containing protein 1	0.04907	10.37076	FALSE	FALSE
LOC107068967	protein rtoA	0.04903	10.37406	FALSE	FALSE
LOC107070919	cell division cycle-associated protein 7-like	0.04892	10.3895	FALSE	FALSE
LOC107063745	immunoglobulin domain-containing protein oig-1-like	0.04692	10.3936	FALSE	FALSE
LOC107071530	prosaposin	0.04847	10.39814	FALSE	FALSE
LOC107065120	gamma-glutamyltransferase 7-like	0.04645	10.40047	FALSE	FALSE
LOC107072926	acetyl-coenzyme A transporter 1	0.04772	10.4102	FALSE	FALSE
LOC107074596	methionine--tRNA ligase, cytoplasmic	0.04909	10.41154	FALSE	FALSE
LOC107067355	sialin-like	0.04839	10.42056	FALSE	FALSE
LOC107070529	gamma-interferon-inducible lysosomal thiol reductase-like	0.04682	10.43098	FALSE	FALSE
LOC107066508	uncharacterized protein LOC107066508	0.048	10.43236	FALSE	FALSE
LOC107064787	partner of bursicon	0.04939	10.44281	FALSE	FALSE
LOC107070293	F-box/LRR-repeat protein 7	0.04742	10.44316	FALSE	FALSE
LOC107066970	uncharacterized protein LOC107066970	0.04755	10.45053	FALSE	FALSE
LOC107072326	28S ribosomal protein S9, mitochondrial-like	0.0472	10.45965	FALSE	FALSE
LOC107067316	uncharacterized protein LOC107067316	0.04652	10.45976	FALSE	FALSE
LOC107071011	ras-related protein Rab6	0.04823	10.46608	FALSE	FALSE
LOC107066391	F-box only protein 39-like	0.04711	10.4662	FALSE	FALSE
LOC107072892	uncharacterized protein LOC107072892	0.04671	10.48857	FALSE	FALSE
LOC107073463	ras GTPase-activating-like protein IQGAP1	0.0481	10.48932	FALSE	FALSE
LOC107063740	transcription initiation factor IIA subunit 1	0.04835	10.49467	FALSE	FALSE
LOC107072192	uncharacterized protein LOC107072192	0.04778	10.50646	FALSE	FALSE
LOC107072591	protein arginine N-methyltransferase 1	0.04534	10.50982	FALSE	FALSE
LOC107063656	ADP-ribose pyrophosphatase, mitochondrial	0.04549	10.51402	FALSE	FALSE
LOC107072126	protein regulator of cytokinesis 1-like	0.04817	10.5215	FALSE	FALSE
LOC107064772	uncharacterized protein LOC107064772	0.04883	10.52903	FALSE	FALSE
LOC107063800	uncharacterized protein LOC107063800	0.04804	10.5312	FALSE	FALSE
LOC107065778	fatty acyl-CoA reductase 1-like	0.04689	10.53144	FALSE	FALSE
LOC107067309	adipocyte plasma membrane-associated protein-like	0.04566	10.54896	FALSE	FALSE
LOC107072061	ran-specific GTPase-activating protein-like	0.04831	10.5548	FALSE	FALSE
LOC107070491	centrosomal protein of 89 kDa-like	0.04838	10.55871	FALSE	FALSE
LOC107068116	tubulin glycylase 3A-like	0.04825	10.5702	FALSE	FALSE
LOC107063992	probable serine/threonine-protein kinase pats1	0.04893	10.5745	FALSE	FALSE
LOC107069636	protein PTCD3 homolog, mitochondrial	0.04827	10.59708	FALSE	FALSE
LOC107073761	uncharacterized protein LOC107073761	0.04856	10.6016	FALSE	FALSE
LOC107070067	solute carrier organic anion transporter family member 5A1	0.04887	10.60207	FALSE	FALSE
LOC107071357	PERQ amino acid-rich with GYF domain-containing protein CG11148	0.04899	10.61889	FALSE	FALSE
LOC107066096	mitochondrial dimethyladenosine transferase 1	0.04918	10.64638	FALSE	FALSE
LOC107066149	valine--tRNA ligase, mitochondrial-like	0.04775	10.64878	FALSE	FALSE
LOC107071843	nischarin-like	0.04818	10.6492	FALSE	FALSE
LOC107069575	uncharacterized protein LOC107069575	0.04819	10.66667	FALSE	FALSE
LOC107069441	uncharacterized protein LOC107069441	0.04685	10.68091	FALSE	FALSE
LOC107067546	uncharacterized protein LOC107067546	0.04862	10.70403	FALSE	FALSE
LOC107072153	cytochrome P450 4C1-like	0.04605	10.71267	FALSE	FALSE
LOC107069212	ribosomal RNA processing protein 1 homolog	0.04777	10.7152	FALSE	FALSE
LOC107069644	putative FERM domain-containing protein FRMD8P1	0.04713	10.72422	FALSE	FALSE
LOC107068799	septin-7	0.04633	10.72731	FALSE	FALSE
LOC107070744	G protein-coupled receptor kinase 1	0.04724	10.73447	FALSE	FALSE
LOC107068207	putative inorganic phosphate cotransporter	0.04788	10.74542	FALSE	FALSE
LOC107071763	uncharacterized protein LOC107071763	0.04696	10.75216	FALSE	FALSE
LOC107064458	uncharacterized protein LOC107064458	0.04717	10.762	FALSE	FALSE
LOC107065346	protein arginine N-methyltransferase 5	0.04839	10.76884	FALSE	FALSE
LOC107074560	WD repeat-containing protein 37	0.04658	10.77411	FALSE	FALSE
LOC107074232	uncharacterized protein LOC107074232	0.04856	10.78276	FALSE	FALSE
LOC107069225	RNA-binding protein 8A	0.04641	10.79988	FALSE	FALSE
LOC107073316	mediator of RNA polymerase II transcription subunit 10	0.04805	10.80086	FALSE	FALSE
LOC107064491	MLX-interacting protein	0.04964	10.80916	FALSE	FALSE
LOC107065091	mediator of RNA polymerase II transcription subunit 1-like	0.04858	10.82162	FALSE	FALSE
LOC107070385	antizyme inhibitor 2-like	0.04754	10.82518	FALSE	FALSE
LOC107072476	uncharacterized protein LOC107072476	0.04865	10.83307	FALSE	FALSE
LOC107069194	myophilin	0.04847	10.84449	FALSE	FALSE
LOC107064811	glycosyltransferase-like protein LARGE2	0.04825	10.84774	FALSE	FALSE
LOC107064283	dehydrogenase/reductase SDR family member 4	0.04668	10.84973	FALSE	FALSE
LOC107065551	serine/threonine-protein phosphatase 2A activator-like	0.04822	10.86062	FALSE	FALSE
LOC107067203	epithelial discoidin domain-containing receptor 1-like	0.0487	10.87312	FALSE	FALSE
LOC107070824	uncharacterized protein LOC107070824	0.04773	10.88494	FALSE	FALSE
LOC107067808	uncharacterized protein LOC107067808	0.04701	10.8881	FALSE	FALSE
LOC107071560	microtubule-associated protein Jupiter	0.04653	10.8908	FALSE	FALSE
LOC107063926	hybrid signal transduction histidine kinase G-like	0.04676	10.89172	FALSE	FALSE
LOC107074047	LOW QUALITY PROTEIN: adenylate cyclase type 10-like	0.04534	10.89244	FALSE	FALSE
LOC107066653	coiled-coil domain-containing protein 12	0.04781	10.90253	FALSE	FALSE
LOC107066145	sodium-dependent nutrient amino acid transporter 1-like	0.04698	10.90692	FALSE	FALSE
LOC107065060	uncharacterized protein LOC107065060	0.04679	10.93679	FALSE	FALSE
LOC107064201	arylsulfatase B-like	0.04668	10.94242	FALSE	FALSE
LOC107073287	protein toll-like	0.04623	10.94855	FALSE	FALSE
LOC107064562	potassium channel subfamily K member 1-like	0.04793	10.95017	FALSE	FALSE
LOC107069837	WD repeat and HMG-box DNA-binding protein 1-like	0.04672	10.9608	FALSE	FALSE
LOC107070364	OTU domain-containing protein 7B-like	0.04944	10.9656	FALSE	FALSE
LOC107071077	serine/threonine-protein kinase SIK3-like	0.0478	10.96826	FALSE	FALSE
LOC107068067	uncharacterized protein LOC107068067	0.04723	10.97537	FALSE	FALSE
LOC107072881	retinoid-inducible serine carboxypeptidase-like	0.04662	10.98741	FALSE	FALSE
LOC107070602	synaptosomal-associated protein 29	0.04725	11.00378	FALSE	FALSE
LOC107068102	lipoma HMGIC fusion partner-like 2 protein	0.04741	11.006	FALSE	FALSE
LOC107071481	uncharacterized protein LOC107071481	0.0478	11.01042	FALSE	FALSE
LOC107064178	heme oxygenase 1	0.04731	11.0148	FALSE	FALSE
LOC107069172	putative gustatory receptor 28b	0.04816	11.04728	FALSE	FALSE
LOC107066765	major facilitator superfamily domain-containing protein 12-like	0.04668	11.05159	FALSE	FALSE
LOC107073044	pancreas transcription factor 1 subunit alpha-like	0.04684	11.06316	FALSE	FALSE
LOC107074096	paired box pox-meso protein	0.04693	11.06959	FALSE	FALSE
LOC107064547	carbohydrate sulfotransferase 11-like	0.04689	11.07975	FALSE	FALSE
LOC107067421	death-associated inhibitor of apoptosis 2-like	0.04793	11.08329	FALSE	FALSE
LOC107068986	serine-rich adhesin for platelets	0.04916	11.10287	FALSE	FALSE
LOC107066600	uncharacterized protein LOC107066600	0.04875	11.11387	FALSE	FALSE
LOC107069605	uncharacterized protein LOC107069605	0.04602	11.11709	FALSE	FALSE
LOC107065816	ral GTPase-activating protein subunit beta	0.04812	11.12054	FALSE	FALSE
LOC107069535	hairy/enhancer-of-split related with YRPW motif protein-like	0.04638	11.12988	FALSE	FALSE
LOC107071996	serine-enriched protein	0.0473	11.13582	FALSE	FALSE
LOC107064893	mucin-5AC	0.04687	11.13667	FALSE	FALSE
LOC107067194	transmembrane 9 superfamily member 3	0.04717	11.15283	FALSE	FALSE
LOC107067329	tubulin polyglutamylase complex subunit 2	0.04831	11.1781	FALSE	FALSE
LOC107065347	protein odr-4 homolog	0.04861	11.20924	FALSE	FALSE
LOC107067763	uncharacterized protein LOC107067763	0.0483	11.22189	FALSE	FALSE
LOC107066590	zinc finger protein 239-like	0.04787	11.23247	FALSE	FALSE
LOC107070248	Williams-Beuren syndrome chromosomal region 16 protein homolog	0.04906	11.2345	FALSE	FALSE
LOC107069822	uncharacterized protein LOC107069822	0.04703	11.24885	FALSE	FALSE
LOC107068190	delta(14)-sterol reductase	0.04578	11.26104	FALSE	FALSE
LOC107065206	long-chain-fatty-acid--CoA ligase 4	0.04685	11.29286	FALSE	FALSE
LOC107067863	uncharacterized protein LOC107067863	0.04701	11.29435	FALSE	FALSE
LOC107069152	homeobox protein engrailed-1a-like	0.04704	11.30394	FALSE	FALSE
LOC107065681	uncharacterized protein LOC107065681	0.04708	11.31192	FALSE	FALSE
LOC107072301	negative elongation factor D	0.04744	11.33079	FALSE	FALSE
LOC107067678	pre-mRNA-processing factor 40 homolog A	0.04737	11.33097	FALSE	FALSE
LOC107066263	late secretory pathway protein AVL9 homolog	0.04744	11.3391	FALSE	FALSE
LOC107066283	transmembrane protease serine 9-like	0.04711	11.34032	FALSE	FALSE
LOC107064765	sodium-coupled monocarboxylate transporter 2	0.04694	11.35219	FALSE	FALSE
LOC107068318	homeobox protein 13-like	0.04912	11.36295	FALSE	FALSE
LOC107069400	chromodomain-helicase-DNA-binding protein Mi-2 homolog	0.04781	11.37408	FALSE	FALSE
LOC107067090	28S ribosomal protein S14, mitochondrial	0.04753	11.3768	FALSE	FALSE
LOC107073792	uncharacterized protein LOC107073792	0.04781	11.37706	FALSE	FALSE
LOC107071269	ankyrin repeat domain-containing protein 27-like	0.04658	11.38254	FALSE	FALSE
LOC107064336	uncharacterized protein LOC107064336	0.04726	11.3866	FALSE	FALSE
LOC107066609	ubiquitin-like modifier-activating enzyme atg7	0.04814	11.39323	FALSE	FALSE
LOC107070988	tyrosine-protein phosphatase non-receptor type 2	0.04776	11.40585	FALSE	FALSE
LOC107071762	beta-1,3-glucan-binding protein 1-like	0.04684	11.41864	FALSE	FALSE
LOC107070746	WD repeat and FYVE domain-containing protein 2	0.04651	11.41984	FALSE	FALSE
LOC107069006	protein PFC0760c-like	0.04696	11.42816	FALSE	FALSE
LOC107066959	elongation of very long chain fatty acids protein 1-like	0.04728	11.45285	FALSE	FALSE
LOC107065625	vesicle transport through interaction with t-SNAREs homolog 1B-like	0.0471	11.45506	FALSE	FALSE
LOC107066321	chromaffin granule amine transporter	0.04762	11.45509	FALSE	FALSE
LOC107069174	synaptic vesicle glycoprotein 2B-like	0.04672	11.45926	FALSE	FALSE
LOC107072569	cysteine-rich protein 2-binding protein	0.04749	11.46701	FALSE	FALSE
LOC107064056	WD repeat-containing protein WRAP73-like	0.04846	11.46819	FALSE	FALSE
LOC107071379	RNA-binding protein pno1-like	0.04606	11.47474	FALSE	FALSE
LOC107073178	piggyBac transposable element-derived protein 1-like	0.04549	11.48488	FALSE	FALSE
LOC107071548	integrator complex subunit 6	0.04757	11.4944	FALSE	FALSE
LOC107074281	anaphase-promoting complex subunit 7	0.04622	11.50028	FALSE	FALSE
LOC107073078	protein FAM114A2	0.04787	11.50731	FALSE	FALSE
LOC107069777	hydroxysteroid dehydrogenase-like protein 1	0.04724	11.50986	FALSE	FALSE
LOC107073369	uncharacterized protein LOC107073369	0.04693	11.51112	FALSE	FALSE
LOC107069227	39S ribosomal protein L21, mitochondrial	0.04907	11.51639	FALSE	FALSE
LOC107066059	mitochondrial import inner membrane translocase subunit Tim10	0.04755	11.5273	FALSE	FALSE
LOC107065348	dual specificity protein kinase splA-like	0.04832	11.54458	FALSE	FALSE
LOC107068588	glycogen phosphorylase	0.04609	11.549	FALSE	FALSE
LOC107069275	ropporin-1-like protein	0.04651	11.5495	FALSE	FALSE
LOC107064261	zinc finger with UFM1-specific peptidase domain protein-like	0.0472	11.56423	FALSE	FALSE
LOC107065354	RB1-inducible coiled-coil protein 1	0.04888	11.56545	FALSE	FALSE
LOC107071143	paramyosin, short form-like	0.04846	11.57687	FALSE	FALSE
LOC107066898	myb-like protein I	0.04799	11.59543	FALSE	FALSE
LOC107070821	uncharacterized protein LOC107070821	0.04618	11.59873	FALSE	FALSE
LOC107070206	uncharacterized protein LOC107070206	0.04484	11.61524	FALSE	FALSE
LOC107068844	uncharacterized protein LOC107068844	0.04761	11.62256	FALSE	FALSE
LOC107071154	uncharacterized protein LOC107071154	0.04672	11.63361	FALSE	FALSE
LOC107066911	trafficking kinesin-binding protein milt	0.0469	11.63411	FALSE	FALSE
LOC107074214	methylmalonic aciduria and homocystinuria type D homolog, mitochondrial	0.04668	11.64485	FALSE	FALSE
LOC107069490	TATA-binding protein-associated factor 172	0.04586	11.66976	FALSE	FALSE
LOC107068780	serine/arginine-rich splicing factor 2	0.04722	11.67433	FALSE	FALSE
LOC107068123	charged multivesicular body protein 4b	0.04687	11.67615	FALSE	FALSE
LOC107064200	protein yellow-like	0.0494	11.68128	FALSE	FALSE
LOC107065732	probable serine/threonine-protein kinase DDB_G0277165	0.04723	11.69843	FALSE	FALSE
LOC107072747	cytochrome b reductase 1	0.047	11.70537	FALSE	FALSE
LOC107070370	protein sly1 homolog	0.04843	11.70626	FALSE	FALSE
LOC107065326	transmembrane protein 216-like	0.04657	11.71169	FALSE	FALSE
LOC107069386	uncharacterized protein LOC107069386	0.04883	11.72091	FALSE	FALSE
LOC107071407	uncharacterized protein LOC107071407	0.04722	11.73956	FALSE	FALSE
LOC107069657	dimethyladenosine transferase 2, mitochondrial	0.04723	11.74333	FALSE	FALSE
LOC107073655	endoplasmic reticulum aminopeptidase 1	0.0498	11.75176	FALSE	FALSE
LOC107064165	tumor susceptibility gene 101 protein	0.04759	11.75589	FALSE	FALSE
LOC107068314	cytochrome P450 302a1, mitochondrial-like	0.04724	11.75593	FALSE	FALSE
LOC107066031	WD repeat-containing protein 60	0.04806	11.77225	FALSE	FALSE
LOC107073805	farnesyl pyrophosphate synthase	0.04681	11.78287	FALSE	FALSE
LOC107069454	vacuolar protein sorting-associated protein 52 homolog	0.04772	11.78545	FALSE	FALSE
LOC107068590	UBX domain-containing protein 6	0.04634	11.79108	FALSE	FALSE
LOC107064704	extracellular sulfatase SULF-1 homolog	0.04659	11.81121	FALSE	FALSE
LOC107069555	TBC1 domain family member 16	0.04723	11.83283	FALSE	FALSE
LOC107070327	uncharacterized protein LOC107070327	0.04681	11.83509	FALSE	FALSE
LOC107068097	DET1- and DDB1-associated protein 1	0.04751	11.83905	FALSE	FALSE
LOC107069343	glutaminyl-peptide cyclotransferase	0.04679	11.85148	FALSE	FALSE
LOC107073643	60S ribosomal protein L7a	0.0467	11.85651	FALSE	FALSE
LOC107064228	spermatogenesis-defective protein 39 homolog	0.04704	11.8705	FALSE	FALSE
LOC107072340	supervillin-like	0.04875	11.87602	FALSE	FALSE
LOC107071782	mannosyl-oligosaccharide glucosidase GCS1	0.04797	11.91445	FALSE	FALSE
LOC107064714	7-methylguanosine phosphate-specific 5'-nucleotidase	0.04655	11.94015	FALSE	FALSE
LOC107070517	cysteine-rich hydrophobic domain-containing protein 2	0.04757	11.97115	FALSE	FALSE
LOC107073303	SUN domain-containing protein 1-like	0.04882	11.9827	FALSE	FALSE
LOC107069239	uncharacterized protein LOC107069239	0.04826	11.98484	FALSE	FALSE
LOC107066070	zinc finger protein 112-like	0.04874	11.98729	FALSE	FALSE
LOC107068817	hydroxymethylglutaryl-CoA synthase 1	0.04597	12.02328	FALSE	FALSE
LOC107067334	heparan sulfate 2-O-sulfotransferase pipe	0.04655	12.03314	FALSE	FALSE
LOC107065071	cytochrome P450 4C1-like	0.04894	12.03799	FALSE	FALSE
LOC107071433	ATP synthase subunit s-like protein	0.04565	12.03839	FALSE	FALSE
LOC107072886	uncharacterized protein LOC107072886	0.04707	12.04022	FALSE	FALSE
LOC107071896	protein lin-52 homolog	0.04811	12.04423	FALSE	FALSE
LOC107066574	polymerase delta-interacting protein 2	0.04585	12.05902	FALSE	FALSE
LOC107069182	vacuolar protein sorting-associated protein 51 homolog	0.04584	12.06572	FALSE	FALSE
LOC107071612	3-oxoacyl-[acyl-carrier-protein	0.04719	12.0691	FALSE	FALSE
LOC107072872	F-BAR domain only protein 2	0.04737	12.06966	FALSE	FALSE
LOC107073842	axin-1	0.04707	12.07195	FALSE	FALSE
LOC107074544	integrator complex subunit 12-like	0.04689	12.08333	FALSE	FALSE
LOC107071747	zinc finger protein 385B-like	0.04972	12.08376	FALSE	FALSE
LOC107064019	MATH and LRR domain-containing protein PFE0570w	0.04612	12.08756	FALSE	FALSE
LOC107070756	uncharacterized protein LOC107070756	0.04881	12.08803	FALSE	FALSE
LOC107065290	zinc finger protein 615-like	0.04574	12.10577	FALSE	FALSE
LOC107068167	uncharacterized protein LOC107068167	0.04669	12.11416	FALSE	FALSE
LOC107067360	putative uncharacterized protein DDB_G0274405	0.04745	12.12006	FALSE	FALSE
LOC107064414	hexamerin-like	0.04738	12.12267	FALSE	FALSE
LOC107068049	protein Wnt-5b-like	0.04701	12.13687	FALSE	FALSE
LOC107067473	uncharacterized protein LOC107067473	0.04788	12.13891	FALSE	FALSE
LOC107072362	forkhead box protein O-like	0.04742	12.13924	FALSE	FALSE
LOC107067614	YEATS domain-containing protein 4	0.04577	12.15665	FALSE	FALSE
LOC107064688	transmembrane protein 147	0.04843	12.1575	FALSE	FALSE
LOC107073899	histone-lysine N-methyltransferase SETMAR	0.04646	12.17409	FALSE	FALSE
LOC107074149	uncharacterized protein LOC107074149	0.04705	12.18077	FALSE	FALSE
LOC107068919	alpha-1,6-mannosyl-glycoprotein 2-beta-N-acetylglucosaminyltransferase	0.04912	12.1816	FALSE	FALSE
LOC107065215	choline/ethanolamine kinase	0.04629	12.19958	FALSE	FALSE
LOC107070698	gamma-soluble NSF attachment protein-like	0.04711	12.20261	FALSE	FALSE
LOC107065972	transmembrane protein 19	0.0461	12.21501	FALSE	FALSE
LOC107074309	locomotion-related protein Hikaru genki	0.04611	12.21626	FALSE	FALSE
LOC107065800	zinc finger protein 260-like	0.04602	12.22002	FALSE	FALSE
LOC107068415	PCTP-like protein	0.04534	12.2356	FALSE	FALSE
LOC107074118	uncharacterized protein LOC107074118	0.04565	12.23978	FALSE	FALSE
LOC107074125	40S ribosomal protein S3	0.0474	12.24575	FALSE	FALSE
LOC107074032	dynactin subunit 1	0.04765	12.24713	FALSE	FALSE
LOC107068271	centromere-associated protein E-like	0.04763	12.24949	FALSE	FALSE
LOC107067458	protein lethal(2)essential for life-like	0.05018	12.24958	FALSE	FALSE
LOC107065092	uncharacterized protein LOC107065092	0.04655	12.25369	FALSE	FALSE
LOC107068516	protein spaetzle	0.04633	12.25492	FALSE	FALSE
LOC107068188	uncharacterized protein LOC107068188	0.04733	12.26049	FALSE	FALSE
LOC107069805	39S ribosomal protein L47, mitochondrial	0.04787	12.27306	FALSE	FALSE
LOC107066777	cytochrome P450 9e2-like	0.04775	12.27365	FALSE	FALSE
LOC107064275	uncharacterized protein LOC107064275	0.04772	12.28763	FALSE	FALSE
LOC107072174	CMP-sialic acid transporter 1	0.04708	12.28794	FALSE	FALSE
LOC107071089	F-actin-capping protein subunit beta	0.04692	12.32258	FALSE	FALSE
LOC107074103	nitrogen permease regulator 3-like protein	0.04758	12.32337	FALSE	FALSE
LOC107072583	E3 ubiquitin-protein ligase RNF180-like	0.04912	12.33667	FALSE	FALSE
LOC107065333	NADH dehydrogenase [ubiquinone	0.04728	12.35462	FALSE	FALSE
LOC107066473	pro-resilin	0.04729	12.35494	FALSE	FALSE
LOC107067649	probable ATP-dependent RNA helicase DDX49	0.04705	12.35914	FALSE	FALSE
LOC107070620	endoglucanase E-4-like	0.04691	12.36076	FALSE	FALSE
LOC107070699	uncharacterized protein LOC107070699	0.04641	12.37761	FALSE	FALSE
LOC107067259	E3 ubiquitin-protein ligase TRIP12	0.04739	12.40069	FALSE	FALSE
LOC107065295	probable RNA-binding protein EIF1AD	0.04708	12.42357	FALSE	FALSE
LOC107066110	protein enhancer of sevenless 2B	0.04575	12.42637	FALSE	FALSE
LOC107071456	cytochrome P450 315a1, mitochondrial	0.04569	12.44069	FALSE	FALSE
LOC107070342	probable G-protein coupled receptor CG31760	0.04801	12.44756	FALSE	FALSE
LOC107068471	chitinase-3-like protein 2	0.04505	12.45339	FALSE	FALSE
LOC107069457	signal transducing adapter molecule 1	0.04801	12.47466	FALSE	FALSE
LOC107067351	uncharacterized protein LOC107067351	0.04694	12.47548	FALSE	FALSE
LOC107072706	neurofilament heavy polypeptide-like	0.04707	12.47922	FALSE	FALSE
LOC107065039	uncharacterized protein LOC107065039	0.0458	12.49046	FALSE	FALSE
LOC107072125	SET and MYND domain-containing protein 4-like	0.04529	12.49369	FALSE	FALSE
LOC107068039	aquaporin AQPAe.a-like	0.04737	12.49566	FALSE	FALSE
LOC107068386	globin CTT-E/E'	0.04665	12.49917	FALSE	FALSE
LOC107073986	uncharacterized protein LOC107073986	0.04662	12.5007	FALSE	FALSE
LOC107068047	IQ and AAA domain-containing protein 1-like	0.04725	12.50105	FALSE	FALSE
LOC107069206	signal peptidase complex catalytic subunit SEC11A	0.04774	12.50562	FALSE	FALSE
LOC107069355	uncharacterized protein LOC107069355	0.0474	12.51194	FALSE	FALSE
LOC107072687	uncharacterized protein LOC107072687	0.04739	12.51494	FALSE	FALSE
LOC107068413	succinyl-CoA:3-ketoacid coenzyme A transferase 1, mitochondrial	0.04639	12.55304	FALSE	FALSE
LOC107073861	polyhomeotic-proximal chromatin protein-like	0.04721	12.55619	FALSE	FALSE
LOC107071769	polyprenol reductase	0.04642	12.56516	FALSE	FALSE
LOC107073495	lipase 3-like	0.04594	12.57894	FALSE	FALSE
LOC107066131	DNA-directed RNA polymerases I, II, and III subunit RPABC1	0.04847	12.58244	FALSE	FALSE
LOC107067809	serine/threonine-protein kinase MPS1	0.04518	12.58422	FALSE	FALSE
LOC107067263	mRNA-capping enzyme	0.04659	12.58667	FALSE	FALSE
LOC107068515	dnaJ homolog subfamily C member 7	0.04659	12.60621	FALSE	FALSE
LOC107071633	vigilin	0.04558	12.61062	FALSE	FALSE
LOC107073329	uncharacterized protein LOC107073329	0.04626	12.62239	FALSE	FALSE
LOC107074183	trimethylguanosine synthase	0.04671	12.62636	FALSE	FALSE
LOC107070684	aminopeptidase N-like	0.04588	12.63653	FALSE	FALSE
LOC107071661	protein germ cell-less	0.04788	12.64439	FALSE	FALSE
LOC107067747	mitochondrial-processing peptidase subunit alpha	0.04528	12.64628	FALSE	FALSE
LOC107065086	serine/threonine-protein kinase RIO3-like	0.04706	12.64762	FALSE	FALSE
LOC107065965	rhodopsin, long-wavelength-like	0.04561	12.64816	FALSE	FALSE
LOC107073217	beta-catenin-like protein 1	0.04629	12.66157	FALSE	FALSE
LOC107064753	guanylate cyclase soluble subunit beta-1	0.04576	12.66157	FALSE	FALSE
LOC107072350	uncharacterized protein LOC107072350	0.04613	12.67209	FALSE	FALSE
LOC107072800	baculoviral IAP repeat-containing protein 3	0.04733	12.67296	FALSE	FALSE
LOC107073296	replication factor C subunit 5	0.0469	12.68325	FALSE	FALSE
LOC107068885	homeobox protein OTX1-like	0.04435	12.69557	FALSE	FALSE
LOC107070034	uncharacterized protein LOC107070034	0.04747	12.70615	FALSE	FALSE
LOC107067784	major facilitator superfamily domain-containing protein 6	0.04599	12.73808	FALSE	FALSE
LOC107067774	DNA oxidative demethylase ALKBH1	0.04717	12.74113	FALSE	FALSE
LOC107067452	vanin-like protein 2	0.04686	12.74827	FALSE	FALSE
LOC107071487	putative fatty acyl-CoA reductase CG5065	0.04632	12.75208	FALSE	FALSE
LOC107074289	uncharacterized protein LOC107074289	0.04679	12.75795	FALSE	FALSE
LOC107065544	retinol dehydrogenase 14	0.04691	12.76129	FALSE	FALSE
LOC107070180	LIM and senescent cell antigen-like-containing domain protein 1	0.04633	12.76464	FALSE	FALSE
LOC107071046	puromycin-sensitive aminopeptidase	0.04587	12.77872	FALSE	FALSE
LOC107065072	thymidylate synthase	0.04767	12.78171	FALSE	FALSE
LOC107068200	ras-related protein RabX-like	0.04593	12.78967	FALSE	FALSE
LOC107071479	checkpoint protein HUS1	0.04971	12.7899	FALSE	FALSE
LOC107066207	MICAL-like protein 1	0.04537	12.79989	FALSE	FALSE
LOC107072315	protein wings apart-like	0.04968	12.8023	FALSE	FALSE
LOC107070688	uncharacterized protein LOC107070688	0.04832	12.82547	FALSE	FALSE
LOC107070874	urea transporter 1-like	0.04874	12.83741	FALSE	FALSE
LOC107066318	protein EFR3 homolog cmp44E	0.04682	12.85591	FALSE	FALSE
LOC107069823	uncharacterized protein LOC107069823	0.04677	12.85791	FALSE	FALSE
LOC107068150	translation machinery-associated protein 7 homolog	0.0458	12.85972	FALSE	FALSE
LOC107071058	breast cancer anti-estrogen resistance protein 1	0.04576	12.86475	FALSE	FALSE
LOC107072378	thyrotroph embryonic factor-like	0.04595	12.86877	FALSE	FALSE
LOC107066381	nuclear pore complex protein Nup85	0.04557	12.86902	FALSE	FALSE
LOC107068134	cyclin-dependent kinase 8-like	0.04532	12.87218	FALSE	FALSE
LOC107072108	26S protease regulatory subunit 6A-B	0.04752	12.87273	FALSE	FALSE
LOC107066194	nitrilase and fragile histidine triad fusion protein NitFhit	0.048	12.87328	FALSE	FALSE
LOC107071553	cilia- and flagella-associated protein 20	0.0463	12.87549	FALSE	FALSE
LOC107070291	transmembrane protein C5orf28	0.04689	12.87756	FALSE	FALSE
LOC107067098	uncharacterized protein LOC107067098	0.04603	12.88314	FALSE	FALSE
LOC107073762	uncharacterized protein LOC107073762	0.04621	12.88435	FALSE	FALSE
LOC107065834	kinesin-like protein KIF13A	0.04609	12.89904	FALSE	FALSE
LOC107065343	probable DNA replication complex GINS protein PSF2	0.04616	12.90058	FALSE	FALSE
LOC107068871	odorant receptor 22c-like	0.04505	12.90183	FALSE	FALSE
LOC107066176	E3 ubiquitin-protein ligase Nedd-4	0.04691	12.91178	FALSE	FALSE
LOC107070892	protein scarlet-like	0.04611	12.9239	FALSE	FALSE
LOC107070798	26S protease regulatory subunit 6B	0.04598	12.9286	FALSE	FALSE
LOC107068055	uncharacterized protein LOC107068055	0.04701	12.93023	FALSE	FALSE
LOC107063979	discoidin domain-containing receptor 2-like	0.04626	12.94926	FALSE	FALSE
LOC107068591	basigin	0.04669	12.95617	FALSE	FALSE
LOC107067164	putative fatty acyl-CoA reductase CG5065	0.04627	12.95894	FALSE	FALSE
LOC107071051	ADP-ribosylation factor-like protein 8B-A	0.048	12.96713	FALSE	FALSE
LOC107071793	lactosylceramide 4-alpha-galactosyltransferase-like	0.0463	12.9732	FALSE	FALSE
LOC107069725	14 kDa phosphohistidine phosphatase-like	0.04595	12.98359	FALSE	FALSE
LOC107070562	lachesin-like	0.04666	12.98452	FALSE	FALSE
LOC107065755	uncharacterized protein LOC107065755	0.04815	12.98584	FALSE	FALSE
LOC107069794	TATA-box-binding protein-like	0.0458	12.98592	FALSE	FALSE
LOC107073250	mucin-5AC	0.04524	12.98976	FALSE	FALSE
LOC107068019	uncharacterized protein LOC107068019	0.04721	12.99283	FALSE	FALSE
LOC107066118	zinc finger protein GLI2-like	0.04601	13.00077	FALSE	FALSE
LOC107065018	uncharacterized protein LOC107065018	0.04603	13.03366	FALSE	FALSE
LOC107070730	cuticle protein 19-like	0.04987	13.039	FALSE	FALSE
LOC107064952	ataxin-7-like protein 1	0.04716	13.04711	FALSE	FALSE
LOC107072658	galactosylgalactosylxylosylprotein 3-beta-glucuronosyltransferase P-like	0.04563	13.05288	FALSE	FALSE
LOC107066360	uncharacterized protein LOC107066360	0.04661	13.07762	FALSE	FALSE
LOC107064652	regulating synaptic membrane exocytosis protein 2	0.0468	13.09115	FALSE	FALSE
LOC107070339	dual 3',5'-cyclic-AMP and -GMP phosphodiesterase 11-like	0.04713	13.09137	FALSE	FALSE
LOC107067290	tubulin polyglutamylase TTLL6	0.04613	13.09557	FALSE	FALSE
LOC107069460	uncharacterized protein LOC107069460	0.04695	13.1234	FALSE	FALSE
LOC107068697	myosin heavy chain, skeletal muscle-like	0.04769	13.12527	FALSE	FALSE
LOC107064718	juvenile hormone acid O-methyltransferase	0.0459	13.12698	FALSE	FALSE
LOC107068941	N-terminal kinase-like protein	0.04621	13.13336	FALSE	FALSE
LOC107064576	uncharacterized protein LOC107064576	0.04738	13.14115	FALSE	FALSE
LOC107070627	pre-mRNA-splicing factor 18	0.04657	13.14543	FALSE	FALSE
LOC107074666	ceramide-1-phosphate transfer protein	0.0455	13.16642	FALSE	FALSE
LOC107068077	nitrogen permease regulator 2-like protein	0.04668	13.1797	FALSE	FALSE
LOC107064337	GMP synthase [glutamine-hydrolyzing	0.04624	13.19059	FALSE	FALSE
LOC107070041	E3 ubiquitin-protein ligase SIAH1-like	0.04578	13.19301	FALSE	FALSE
LOC107064553	60S ribosomal protein L44	0.04654	13.19593	FALSE	FALSE
LOC107069983	ADAM 17-like protease	0.04584	13.1973	FALSE	FALSE
LOC107067430	small heat shock protein hspG3-like	0.04782	13.20044	FALSE	FALSE
LOC107064194	probable dynactin subunit 2	0.04642	13.20077	FALSE	FALSE
LOC107066921	putative uncharacterized protein DDB_G0284695	0.04768	13.20454	FALSE	FALSE
LOC107066382	ATP synthase lipid-binding protein, mitochondrial	0.04455	13.22004	FALSE	FALSE
LOC107068895	uncharacterized protein LOC107068895	0.04649	13.22351	FALSE	FALSE
LOC107065993	histone acetyltransferase type B catalytic subunit	0.04592	13.22782	FALSE	FALSE
LOC107071617	nitric oxide synthase, salivary gland	0.0466	13.23643	FALSE	FALSE
LOC107072618	uncharacterized protein LOC107072618	0.04516	13.25903	FALSE	FALSE
LOC107067264	uncharacterized protein LOC107067264	0.04585	13.25908	FALSE	FALSE
LOC107070469	protocadherin-like wing polarity protein stan	0.0468	13.2618	FALSE	FALSE
LOC107066087	sodium/potassium-transporting ATPase subunit alpha-like	0.04684	13.26397	FALSE	FALSE
LOC107065101	prohormone-2-like	0.04553	13.27222	FALSE	FALSE
LOC107071355	uncharacterized protein LOC107071355	0.04635	13.27409	FALSE	FALSE
LOC107072796	60S ribosomal protein L18a	0.04567	13.28418	FALSE	FALSE
LOC107069155	putative uncharacterized protein DDB_G0282133	0.04621	13.28687	FALSE	FALSE
LOC107063869	beta-ureidopropionase	0.04737	13.30035	FALSE	FALSE
LOC107070463	coatomer subunit gamma	0.046	13.30362	FALSE	FALSE
LOC107071922	annexin B9-like	0.04551	13.30548	FALSE	FALSE
LOC107070890	transmembrane protein 205	0.04649	13.3143	FALSE	FALSE
LOC107064992	mediator of RNA polymerase II transcription subunit 6	0.04471	13.32517	FALSE	FALSE
LOC107065923	zinc finger protein 184	0.04494	13.33092	FALSE	FALSE
LOC107069927	ras-related protein Rab-40C	0.04583	13.35038	FALSE	FALSE
LOC107065330	uncharacterized protein LOC107065330	0.04562	13.35469	FALSE	FALSE
LOC107071629	uncharacterized protein LOC107071629	0.04545	13.36847	FALSE	FALSE
LOC107074261	uncharacterized protein LOC107074261	0.04558	13.379	FALSE	FALSE
LOC107065586	uncharacterized protein LOC107065586	0.04442	13.38039	FALSE	FALSE
LOC107071754	tubulin-specific chaperone D	0.04533	13.38688	FALSE	FALSE
LOC107067730	alpha/beta hydrolase domain-containing protein 13	0.04586	13.38707	FALSE	FALSE
LOC107068198	ATPase family AAA domain-containing protein 2-like	0.0472	13.39381	FALSE	FALSE
LOC107069745	odorant receptor 85f-like	0.04642	13.39428	FALSE	FALSE
LOC107068809	serine--pyruvate aminotransferase, mitochondrial	0.04654	13.40933	FALSE	FALSE
LOC107071906	nucleoporin seh1-A	0.0454	13.41086	FALSE	FALSE
LOC107071840	alpha-crystallin B chain	0.04513	13.41901	FALSE	FALSE
LOC107065620	uncharacterized protein LOC107065620	0.0465	13.42097	FALSE	FALSE
LOC107064310	FACT complex subunit SSRP1-like	0.04685	13.43181	FALSE	FALSE
LOC107071415	dolichol kinase	0.04442	13.43642	FALSE	FALSE
LOC107073098	putative inhibitor of apoptosis	0.04727	13.44574	FALSE	FALSE
LOC107063864	uncharacterized protein LOC107063864	0.04621	13.44597	FALSE	FALSE
LOC107063614	uncharacterized protein LOC107063614	0.04635	13.45516	FALSE	FALSE
LOC107073039	chorion peroxidase	0.04654	13.46369	FALSE	FALSE
LOC107070505	40S ribosomal protein S19-like	0.04557	13.46958	FALSE	FALSE
LOC107069168	multiple epidermal growth factor-like domains protein 10	0.04747	13.47132	FALSE	FALSE
LOC107063956	arf-GAP with dual PH domain-containing protein 1-like	0.04633	13.47219	FALSE	FALSE
LOC107065527	homeobox protein abdominal-B-like	0.04716	13.47681	FALSE	FALSE
LOC107071550	TBC1 domain family member 9	0.04459	13.48933	FALSE	FALSE
Trnaa-ggc	Trnaa-ggc	0.04532	13.49908	FALSE	FALSE
LOC107072400	uncharacterized protein LOC107072400	0.04701	13.51274	FALSE	FALSE
LOC107071923	poly(A) RNA polymerase gld-2 homolog A-like	0.04783	13.52828	FALSE	FALSE
LOC107071828	tumor necrosis factor alpha-induced protein 8-like protein	0.04499	13.5415	FALSE	FALSE
LOC107068036	signal recognition particle subunit SRP72	0.0469	13.5457	FALSE	FALSE
LOC107070262	DENN domain-containing protein 1A	0.04591	13.55431	FALSE	FALSE
LOC107068958	dynein heavy chain 7, axonemal-like	0.04688	13.56114	FALSE	FALSE
LOC107067559	la protein homolog	0.04586	13.56259	FALSE	FALSE
LOC107067918	uncharacterized protein LOC107067918	0.04435	13.56532	FALSE	FALSE
LOC107068291	natterin-3-like	0.04497	13.58142	FALSE	FALSE
LOC107065611	DEAD-box helicase Dbp80	0.04448	13.58214	FALSE	FALSE
LOC107072091	factor VIII intron 22 protein-like	0.0453	13.58606	FALSE	FALSE
LOC107068668	chromatin assembly factor 1 subunit B	0.04643	13.59098	FALSE	FALSE
LOC107066557	gamma-interferon-inducible-lysosomal thiol reductase-like	0.04638	13.60322	FALSE	FALSE
LOC107064997	protein smoothened	0.04581	13.60436	FALSE	FALSE
LOC107066576	zinc finger protein 330 homolog	0.04603	13.60994	FALSE	FALSE
LOC107069288	protein trachealess	0.04417	13.61011	FALSE	FALSE
LOC107072929	gamma-tubulin complex component 2-like	0.04535	13.61201	FALSE	FALSE
LOC107067829	ADP-ribosylation factor-like protein 3	0.04542	13.61328	FALSE	FALSE
LOC107071739	xaa-Pro dipeptidase	0.04612	13.62146	FALSE	FALSE
LOC107074450	potassium voltage-gated channel protein Shaw-like	0.04659	13.64117	FALSE	FALSE
LOC107068634	mRNA-decapping enzyme 1A	0.045	13.65396	FALSE	FALSE
LOC107063905	nuclear pore complex protein Nup205	0.04637	13.65878	FALSE	FALSE
LOC107067064	uncharacterized protein LOC107067064	0.04652	13.67481	FALSE	FALSE
LOC107068394	octopamine receptor beta-1R-like	0.04448	13.68582	FALSE	FALSE
LOC107073204	proteasome subunit beta type-6	0.04521	13.69295	FALSE	FALSE
LOC107070445	suppressor of fused homolog	0.04427	13.70249	FALSE	FALSE
LOC107067611	putative glycine-rich cell wall structural protein 1	0.04561	13.71784	FALSE	FALSE
LOC107073089	GTP-binding protein Di-Ras2	0.04698	13.71943	FALSE	FALSE
LOC107072848	dexamethasone-induced Ras-related protein 1	0.04599	13.7196	FALSE	FALSE
LOC107074487	serine-rich adhesin for platelets-like	0.04599	13.76905	FALSE	FALSE
LOC107069592	uncharacterized protein LOC107069592	0.04534	13.77608	FALSE	FALSE
LOC107070847	uncharacterized protein LOC107070847	0.04564	13.77975	FALSE	FALSE
LOC107073269	conserved oligomeric Golgi complex subunit 6-like	0.04664	13.78683	FALSE	FALSE
LOC107067417	protein bric-a-brac 2-like	0.04413	13.79269	FALSE	FALSE
LOC107070672	protein kintoun	0.04533	13.79794	FALSE	FALSE
LOC107072964	F-box only protein 28	0.04726	13.80029	FALSE	FALSE
LOC107072319	trafficking protein particle complex subunit 13	0.0464	13.80541	FALSE	FALSE
LOC107074109	ecdysone-induced protein 74EF-like	0.04583	13.81333	FALSE	FALSE
LOC107071708	uncharacterized protein LOC107071708	0.04648	13.82016	FALSE	FALSE
LOC107074537	uncharacterized protein LOC107074537	0.04346	13.8247	FALSE	FALSE
LOC107068658	fatty acyl-CoA reductase 1-like	0.04611	13.82646	FALSE	FALSE
LOC107067163	60S ribosomal protein L38	0.04635	13.83308	FALSE	FALSE
LOC107069398	uncharacterized protein LOC107069398	0.04386	13.84087	FALSE	FALSE
LOC107069753	ZZ-type zinc finger-containing protein 3	0.04578	13.84501	FALSE	FALSE
LOC107071068	myotrophin-like	0.0468	13.85125	FALSE	FALSE
LOC107066602	uncharacterized protein LOC107066602	0.04638	13.85432	FALSE	FALSE
LOC107073729	cytochrome P450 4V2-like	0.0452	13.86714	FALSE	FALSE
LOC107070612	ADP-ribosylation factor-like protein 6-interacting protein 4	0.04545	13.86919	FALSE	FALSE
LOC107068061	leucine-rich repeat-containing protein 15	0.0451	13.87007	FALSE	FALSE
LOC107065159	FAS-associated factor 2	0.04391	13.89301	FALSE	FALSE
LOC107073264	tetratricopeptide repeat protein 39C-like	0.04694	13.89635	FALSE	FALSE
LOC107066651	dopamine N-acetyltransferase-like	0.04573	13.89802	FALSE	FALSE
LOC107067177	UPF0568 protein C14orf166 homolog	0.04538	13.90319	FALSE	FALSE
LOC107067704	signal peptide peptidase-like 3	0.04645	13.90555	FALSE	FALSE
LOC107072024	frequenin-1	0.04657	13.91674	FALSE	FALSE
LOC107074403	uncharacterized protein LOC107074403	0.04449	13.9447	FALSE	FALSE
LOC107065660	glutamate receptor ionotropic, kainate 5-like	0.04566	13.94721	FALSE	FALSE
LOC107064139	uncharacterized protein LOC107064139	0.04684	13.95507	FALSE	FALSE
LOC107074012	kynurenine/alpha-aminoadipate aminotransferase, mitochondrial-like	0.04565	13.97195	FALSE	FALSE
LOC107070963	presenilin-1	0.04748	13.97384	FALSE	FALSE
LOC107071268	syntaxin-binding protein 5	0.04309	13.97451	FALSE	FALSE
LOC107067281	translation initiation factor IF-2, mitochondrial	0.04652	14.01567	FALSE	FALSE
LOC107073029	doublesex- and mab-3-related transcription factor A2-like	0.04544	14.01663	FALSE	FALSE
LOC107064435	anamorsin homolog	0.0453	14.03241	FALSE	FALSE
LOC107063932	coatomer subunit beta	0.04487	14.03364	FALSE	FALSE
LOC107073927	ubiquinol-cytochrome-c reductase complex assembly factor 1	0.04501	14.04359	FALSE	FALSE
LOC107066441	pre-mRNA-splicing factor CWC22 homolog	0.04566	14.0445	FALSE	FALSE
LOC107063715	glycogen [starch	0.04596	14.04799	FALSE	FALSE
LOC107071299	uncharacterized protein LOC107071299	0.04454	14.05365	FALSE	FALSE
LOC107069866	cytoplasmic phosphatidylinositol transfer protein 1	0.04398	14.08423	FALSE	FALSE
LOC107071990	uncharacterized protein LOC107071990	0.04525	14.08765	FALSE	FALSE
LOC107068147	anaphase-promoting complex subunit 11	0.04576	14.08873	FALSE	FALSE
LOC107066854	protein phosphatase 1 regulatory subunit 11	0.04508	14.10041	FALSE	FALSE
LOC107070740	uncharacterized protein LOC107070740	0.0448	14.10372	FALSE	FALSE
LOC107071535	rRNA methyltransferase 3, mitochondrial	0.04663	14.10735	FALSE	FALSE
LOC107070770	parkin coregulated gene protein homolog	0.04723	14.11815	FALSE	FALSE
LOC107071323	putative uncharacterized transmembrane protein DDB_G0290641	0.04546	14.12806	FALSE	FALSE
LOC107065235	probable small nuclear ribonucleoprotein E	0.04591	14.13914	FALSE	FALSE
LOC107069992	maternal embryonic leucine zipper kinase-like	0.04543	14.13994	FALSE	FALSE
LOC107072515	trans-1,2-dihydrobenzene-1,2-diol dehydrogenase-like	0.04621	14.14234	FALSE	FALSE
LOC107064478	sodium-dependent phosphate transporter 2	0.04487	14.16426	FALSE	FALSE
LOC107065721	WD repeat-containing protein 78-like	0.0464	14.16702	FALSE	FALSE
LOC107067635	TBC1 domain family member 14-like	0.04464	14.17646	FALSE	FALSE
LOC107072260	nucleophosmin-like	0.04512	14.19602	FALSE	FALSE
LOC107071865	uncharacterized protein LOC107071865	0.04634	14.20536	FALSE	FALSE
LOC107071346	putative fatty acyl-CoA reductase CG5065	0.04708	14.20866	FALSE	FALSE
LOC107073972	NAD kinase 2, mitochondrial-like	0.04632	14.21196	FALSE	FALSE
LOC107074327	structural maintenance of chromosomes protein 3	0.04638	14.22123	FALSE	FALSE
LOC107066990	uncharacterized protein LOC107066990	0.04655	14.22196	FALSE	FALSE
LOC107065217	transferrin-like	0.04477	14.22269	FALSE	FALSE
LOC107066540	protein BOLA2-like	0.04681	14.22838	FALSE	FALSE
LOC107068335	eukaryotic translation initiation factor 4 gamma 1	0.04581	14.23755	FALSE	FALSE
LOC107067934	limulus clotting factor C-like	0.04543	14.25478	FALSE	FALSE
LOC107063704	indole-3-acetaldehyde oxidase-like	0.04596	14.26112	FALSE	FALSE
LOC107064196	uncharacterized protein LOC107064196	0.0472	14.2874	FALSE	FALSE
LOC107066845	uncharacterized protein LOC107066845	0.04567	14.29295	FALSE	FALSE
LOC107073091	protein farnesyltransferase/geranylgeranyltransferase type-1 subunit alpha	0.0465	14.30592	FALSE	FALSE
LOC107070823	probable enoyl-CoA hydratase, mitochondrial	0.04611	14.30838	FALSE	FALSE
LOC107072466	adenylate cyclase type 8-like	0.04608	14.31024	FALSE	FALSE
LOC107067186	iron-sulfur cluster assembly 1 homolog, mitochondrial	0.04615	14.31348	FALSE	FALSE
LOC107067321	serine protease 44-like	0.04583	14.32449	FALSE	FALSE
LOC107072133	hemicentin-1-like	0.04578	14.32777	FALSE	FALSE
LOC107066850	protein phosphatase PP2A 55 kDa regulatory subunit	0.04558	14.33298	FALSE	FALSE
LOC107074614	26S proteasome non-ATPase regulatory subunit 4	0.04482	14.33782	FALSE	FALSE
LOC107068250	MICOS complex subunit Mic10-like	0.04668	14.33851	FALSE	FALSE
LOC107064001	cohesin subunit SA-2	0.04601	14.33931	FALSE	FALSE
LOC107073728	uncharacterized protein LOC107073728	0.04433	14.34342	FALSE	FALSE
LOC107070188	uncharacterized protein LOC107070188	0.04511	14.35685	FALSE	FALSE
LOC107066314	transmembrane protein 68	0.04454	14.35952	FALSE	FALSE
LOC107070121	uncharacterized protein LOC107070121	0.04633	14.36118	FALSE	FALSE
LOC107073795	uncharacterized protein LOC107073795	0.04328	14.3622	FALSE	FALSE
LOC107069580	calcium uniporter protein, mitochondrial	0.04623	14.36965	FALSE	FALSE
LOC107074581	myb-like protein X	0.04627	14.37754	FALSE	FALSE
LOC107067536	protein unc-80 homolog	0.04602	14.39187	FALSE	FALSE
LOC107069710	general odorant-binding protein 56a	0.04464	14.39374	FALSE	FALSE
LOC107071326	uncharacterized protein LOC107071326	0.04522	14.39971	FALSE	FALSE
LOC107074495	spidroin-1-like	0.04607	14.40505	FALSE	FALSE
LOC107069824	uncharacterized protein LOC107069824	0.04418	14.40951	FALSE	FALSE
LOC107067898	uncharacterized protein LOC107067898	0.04745	14.40963	FALSE	FALSE
LOC107067187	DNA-directed RNA polymerase II subunit RPB1	0.04637	14.41027	FALSE	FALSE
LOC107065296	ubiquitin-like-conjugating enzyme ATG3	0.0461	14.41266	FALSE	FALSE
LOC107066063	cyclin-dependent kinase 2-associated protein 1-like	0.04465	14.41687	FALSE	FALSE
LOC107065913	transmembrane protein 39A	0.04605	14.42046	FALSE	FALSE
LOC107067048	uncharacterized protein LOC107067048	0.04575	14.42377	FALSE	FALSE
LOC107065914	8-oxo-dGDP phosphatase NUDT18	0.04496	14.44299	FALSE	FALSE
LOC107066233	homeobox protein OTX2-B-like	0.04549	14.45521	FALSE	FALSE
LOC107069856	BRO1 domain-containing protein BROX-like	0.04554	14.47096	FALSE	FALSE
LOC107069035	uncharacterized protein LOC107069035	0.04654	14.47728	FALSE	FALSE
LOC107067620	uncharacterized protein LOC107067620	0.04417	14.48168	FALSE	FALSE
LOC107073676	uncharacterized protein LOC107073676	0.04621	14.48958	FALSE	FALSE
LOC107063749	rho GTPase-activating protein gacF-like	0.04603	14.51032	FALSE	FALSE
LOC107068751	paired mesoderm homeobox protein 2B-like	0.04499	14.52414	FALSE	FALSE
LOC107073579	uncharacterized protein LOC107073579	0.04431	14.53597	FALSE	FALSE
LOC107072256	G1/S-specific cyclin-D2-like	0.04601	14.53658	FALSE	FALSE
LOC107064919	gamma-aminobutyric acid type B receptor subunit 2	0.04564	14.53723	FALSE	FALSE
LOC107072464	uncharacterized protein LOC107072464	0.04526	14.55372	FALSE	FALSE
LOC107073314	chitooligosaccharidolytic beta-N-acetylglucosaminidase	0.04713	14.55508	FALSE	FALSE
LOC107070390	transmembrane protein 14C	0.04434	14.55623	FALSE	FALSE
LOC107071097	uncharacterized protein LOC107071097	0.04497	14.56081	FALSE	FALSE
LOC107074378	COX assembly mitochondrial protein homolog	0.04556	14.56135	FALSE	FALSE
LOC107064686	protein cornichon homolog 4	0.04653	14.57702	FALSE	FALSE
LOC107069362	protein Shroom-like	0.04567	14.58603	FALSE	FALSE
LOC107065497	osmotic avoidance abnormal protein 3-like	0.04504	14.61807	FALSE	FALSE
LOC107071081	craniofacial development protein 1	0.04592	14.61953	FALSE	FALSE
LOC107069966	SUN domain-containing ossification factor	0.04514	14.62193	FALSE	FALSE
LOC107065119	U4/U6 small nuclear ribonucleoprotein Prp3	0.04582	14.63167	FALSE	FALSE
LOC107073328	uncharacterized protein LOC107073328	0.04443	14.63522	FALSE	FALSE
LOC107070900	60S ribosomal protein L19	0.04533	14.64001	FALSE	FALSE
LOC107073377	uncharacterized protein LOC107073377	0.04402	14.6825	FALSE	FALSE
LOC107066642	tyrosine-protein kinase transmembrane receptor Ror2	0.04371	14.6848	FALSE	FALSE
LOC107074320	ethanolaminephosphotransferase 1-like	0.04629	14.6947	FALSE	FALSE
LOC107071181	protein FAM177A1	0.0458	14.70576	FALSE	FALSE
LOC107063664	uncharacterized protein LOC107063664	0.04542	14.70748	FALSE	FALSE
LOC107071224	uncharacterized protein LOC107071224	0.04471	14.72519	FALSE	FALSE
LOC107073490	PBAN-type neuropeptides-like	0.04491	14.74238	FALSE	FALSE
LOC107071173	dynamin	0.04489	14.75197	FALSE	FALSE
LOC107064691	probable 28S ribosomal protein S6, mitochondrial	0.04689	14.76331	FALSE	FALSE
LOC107069325	uncharacterized protein LOC107069325	0.04517	14.76418	FALSE	FALSE
LOC107069599	lipase member H-like	0.04547	14.7732	FALSE	FALSE
LOC107072641	uncharacterized protein LOC107072641	0.04512	14.77927	FALSE	FALSE
LOC107065426	uncharacterized protein C9orf117 homolog	0.04514	14.78542	FALSE	FALSE
LOC107064950	uncharacterized protein LOC107064950	0.04407	14.79227	FALSE	FALSE
LOC107072294	1-phosphatidylinositol 3-phosphate 5-kinase-like	0.04487	14.79575	FALSE	FALSE
LOC107065302	sterol regulatory element-binding protein 1	0.04652	14.81123	FALSE	FALSE
LOC107074269	pleckstrin homology-like domain family B member 1	0.04427	14.83346	FALSE	FALSE
LOC107069615	ribonuclease P protein subunit p29	0.04503	14.85499	FALSE	FALSE
LOC107066380	E3 ubiquitin-protein ligase HERC2	0.04459	14.8677	FALSE	FALSE
LOC107069965	uncharacterized protein LOC107069965	0.04622	14.87355	FALSE	FALSE
LOC107072359	uncharacterized protein LOC107072359	0.04531	14.87659	FALSE	FALSE
LOC107074573	mitochondrial basic amino acids transporter-like	0.04532	14.88341	FALSE	FALSE
LOC107066583	fumarate hydratase, mitochondrial-like	0.04495	14.88533	FALSE	FALSE
LOC107074579	alcohol dehydrogenase [NADP(+)	0.04538	14.89046	FALSE	FALSE
LOC107064975	LOW QUALITY PROTEIN: histone acetyltransferase Tip60-like	0.04705	14.89454	FALSE	FALSE
LOC107074457	G2/mitotic-specific cyclin-B3	0.04584	14.90757	FALSE	FALSE
LOC107070289	ragulator complex protein LAMTOR1	0.04596	14.90852	FALSE	FALSE
LOC107074668	CAAX prenyl protease 1 homolog	0.04451	14.90864	FALSE	FALSE
LOC107064619	proteasome subunit beta type-5	0.04464	14.9095	FALSE	FALSE
LOC107066929	uncharacterized protein LOC107066929	0.04386	14.91244	FALSE	FALSE
LOC107072473	U4/U6.U5 tri-snRNP-associated protein 1	0.04615	14.93055	FALSE	FALSE
LOC107063801	synaptotagmin-2-like	0.04473	14.94134	FALSE	FALSE
LOC107069195	uncharacterized protein LOC107069195	0.04463	14.94206	FALSE	FALSE
LOC107068810	dorsal-ventral patterning protein Sog	0.04569	14.94793	FALSE	FALSE
LOC107074510	mediator of RNA polymerase II transcription subunit 26	0.04593	14.97322	FALSE	FALSE
LOC107067676	myb-like protein V	0.04468	14.97569	FALSE	FALSE
LOC107074247	H/ACA ribonucleoprotein complex subunit 4	0.04331	14.98475	FALSE	FALSE
LOC107068280	uncharacterized protein MAL8P1.12-like	0.04577	15.003	FALSE	FALSE
LOC107074401	uncharacterized protein LOC107074401	0.04515	15.00861	FALSE	FALSE
LOC107068878	uncharacterized protein LOC107068878	0.04478	15.01585	FALSE	FALSE
LOC107068095	synaptobrevin-1-like	0.04548	15.02287	FALSE	FALSE
LOC107064613	diuretic hormone receptor-like	0.04594	15.02534	FALSE	FALSE
LOC107069852	importin subunit alpha-7-like	0.04548	15.0254	FALSE	FALSE
LOC107065753	probable serine/threonine-protein kinase mps1	0.04566	15.02626	FALSE	FALSE
LOC107066479	N-alpha-acetyltransferase 15, NatA auxiliary subunit	0.04585	15.03508	FALSE	FALSE
LOC107072965	thioredoxin-related transmembrane protein 1	0.0448	15.0368	FALSE	FALSE
LOC107064459	innexin inx2-like	0.04557	15.06983	FALSE	FALSE
LOC107065943	peptidyl-prolyl cis-trans isomerase cyp11	0.04492	15.07381	FALSE	FALSE
LOC107066448	DNA-directed RNA polymerase I subunit RPA49-like	0.04479	15.07895	FALSE	FALSE
LOC107066775	uncharacterized protein LOC107066775	0.0463	15.09359	FALSE	FALSE
LOC107069405	ATP-binding cassette sub-family F member 3	0.04467	15.09508	FALSE	FALSE
LOC107069506	unconventional myosin-If-like	0.04456	15.09906	FALSE	FALSE
LOC107064429	solute carrier family 35 member F6	0.04584	15.12528	FALSE	FALSE
LOC107064012	60S ribosomal protein L35a	0.04532	15.1336	FALSE	FALSE
LOC107074271	uncharacterized protein LOC107074271	0.04562	15.14872	FALSE	FALSE
LOC107070139	uncharacterized protein LOC107070139	0.04444	15.14896	FALSE	FALSE
LOC107069742	pescadillo homolog	0.04469	15.1492	FALSE	FALSE
LOC107066888	uncharacterized protein LOC107066888	0.04379	15.15071	FALSE	FALSE
LOC107067198	transcription elongation factor B polypeptide 3-like	0.04648	15.17355	FALSE	FALSE
LOC107074662	hemicentin-1-like	0.04513	15.18342	FALSE	FALSE
LOC107073692	uncharacterized protein LOC107073692	0.04809	15.18759	FALSE	FALSE
LOC107073451	phosphatidylinositol-binding clathrin assembly protein unc-11	0.04509	15.19029	FALSE	FALSE
LOC107070127	hepatocyte nuclear factor 4-gamma	0.04433	15.23501	FALSE	FALSE
LOC107064849	uncharacterized protein LOC107064849	0.04352	15.2412	FALSE	FALSE
LOC107071272	serine/threonine-protein phosphatase 4 regulatory subunit 4-like	0.044	15.24353	FALSE	FALSE
LOC107073259	histone-lysine N-methyltransferase SETMAR-like	0.04579	15.24535	FALSE	FALSE
LOC107071145	70 kDa peptidyl-prolyl isomerase-like	0.04502	15.25038	FALSE	FALSE
LOC107070290	dentin sialophosphoprotein	0.04481	15.25213	FALSE	FALSE
LOC107071448	uncharacterized protein LOC107071448	0.04548	15.26877	FALSE	FALSE
LOC107070413	general transcription factor IIH subunit 2	0.04385	15.26967	FALSE	FALSE
LOC107066423	uncharacterized protein LOC107066423	0.04437	15.28744	FALSE	FALSE
LOC107064477	EF-hand domain-containing protein 1-like	0.04345	15.30349	FALSE	FALSE
LOC107065132	uncharacterized protein LOC107065132	0.04303	15.31079	FALSE	FALSE
LOC107066670	G patch domain-containing protein 2	0.04458	15.3162	FALSE	FALSE
LOC107066648	F-box only protein 28	0.04574	15.31971	FALSE	FALSE
LOC107071917	glycine-rich protein DOT1-like	0.04493	15.3271	FALSE	FALSE
LOC107069020	tetraspanin-9	0.04532	15.33468	FALSE	FALSE
LOC107069310	myrosinase 1-like	0.04453	15.33524	FALSE	FALSE
LOC107073856	uncharacterized protein LOC107073856	0.04525	15.34328	FALSE	FALSE
LOC107074699	myrosinase 1-like	0.04549	15.35088	FALSE	FALSE
LOC107066655	inositol-tetrakisphosphate 1-kinase-like	0.04743	15.35451	FALSE	FALSE
LOC107066189	uncharacterized protein LOC107066189	0.04505	15.38379	FALSE	FALSE
LOC107067648	mitochondrial ornithine transporter 1	0.04338	15.39394	FALSE	FALSE
LOC107070509	differentially expressed in FDCP 8 homolog	0.04649	15.3947	FALSE	FALSE
LOC107067782	nuclear receptor coactivator 2	0.04679	15.39678	FALSE	FALSE
LOC107066618	esterase E4-like	0.04555	15.39758	FALSE	FALSE
LOC107064826	transcription factor SOX-9-like	0.04507	15.39854	FALSE	FALSE
LOC107065897	uncharacterized protein LOC107065897	0.04359	15.40391	FALSE	FALSE
LOC107067790	uncharacterized protein LOC107067790	0.04401	15.41101	FALSE	FALSE
LOC107072176	cell wall protein IFF6	0.04431	15.41694	FALSE	FALSE
LOC107072367	uncharacterized protein LOC107072367	0.0445	15.44274	FALSE	FALSE
LOC107064824	transcription factor Sox-8-like	0.04559	15.45003	FALSE	FALSE
LOC107065280	inositol-pentakisphosphate 2-kinase	0.0445	15.45322	FALSE	FALSE
LOC107073297	eukaryotic translation initiation factor 2A	0.04384	15.46272	FALSE	FALSE
LOC107071424	serine/arginine-rich splicing factor 11-like	0.04468	15.46541	FALSE	FALSE
LOC107071262	kinectin-like	0.04663	15.47062	FALSE	FALSE
LOC107067394	uncharacterized protein LOC107067394	0.04727	15.47275	FALSE	FALSE
LOC107068631	BMP and activin membrane-bound inhibitor homolog	0.04458	15.47674	FALSE	FALSE
LOC107066700	voltage-dependent L-type calcium channel subunit beta-3	0.0447	15.48908	FALSE	FALSE
LOC107073920	uncharacterized protein LOC107073920	0.0445	15.49286	FALSE	FALSE
LOC107072204	uncharacterized protein LOC107072204	0.0453	15.50282	FALSE	FALSE
LOC107070151	flavin-containing monooxygenase FMO GS-OX4-like	0.04548	15.51221	FALSE	FALSE
LOC107066585	uncharacterized protein LOC107066585	0.04513	15.51804	FALSE	FALSE
LOC107069184	charged multivesicular body protein 3	0.04482	15.53383	FALSE	FALSE
LOC107070409	uncharacterized protein LOC107070409	0.04677	15.53468	FALSE	FALSE
LOC107072749	protein EMSY	0.04403	15.54089	FALSE	FALSE
LOC107065047	bestrophin homolog 15	0.04667	15.54479	FALSE	FALSE
LOC107071789	ubiquitin carboxyl-terminal hydrolase 47	0.04502	15.56187	FALSE	FALSE
LOC107072527	equilibrative nucleoside transporter 4	0.04568	15.56948	FALSE	FALSE
LOC107073860	epidermal growth factor receptor substrate 15-like 1	0.04421	15.58654	FALSE	FALSE
LOC107072810	facilitated trehalose transporter Tret1-like	0.04577	15.59314	FALSE	FALSE
LOC107068321	uncharacterized protein LOC107068321	0.04602	15.60428	FALSE	FALSE
LOC107064726	maltase 1-like	0.04409	15.61001	FALSE	FALSE
LOC107065836	anoctamin-8-like	0.04387	15.61436	FALSE	FALSE
LOC107068231	protein PF14_0175-like	0.04507	15.61643	FALSE	FALSE
LOC107066994	serine-rich adhesin for platelets-like	0.04536	15.61788	FALSE	FALSE
LOC107073021	pro-resilin	0.04415	15.62002	FALSE	FALSE
LOC107073632	uncharacterized protein LOC107073632	0.04297	15.62816	FALSE	FALSE
LOC107070871	zinc finger protein 37-like	0.04394	15.63182	FALSE	FALSE
LOC107063822	transmembrane protein 115	0.04374	15.63805	FALSE	FALSE
LOC107071488	putative U5 small nuclear ribonucleoprotein 200 kDa helicase	0.04432	15.67134	FALSE	FALSE
LOC107072702	peptidyl-prolyl cis-trans isomerase-like 4	0.04535	15.68051	FALSE	FALSE
LOC107068839	ribosomal RNA-processing protein 7 homolog A	0.04418	15.68529	FALSE	FALSE
LOC107069376	plancitoxin-1	0.04454	15.68838	FALSE	FALSE
LOC107071869	putative mediator of RNA polymerase II transcription subunit 26	0.04482	15.69311	FALSE	FALSE
LOC107068117	testis-expressed sequence 10 protein homolog	0.04391	15.6974	FALSE	FALSE
LOC107072280	DNA ligase 1	0.04263	15.70224	FALSE	FALSE
LOC107064527	40S ribosomal protein S28	0.04323	15.7162	FALSE	FALSE
LOC107067938	uncharacterized protein LOC107067938	0.04364	15.72145	FALSE	FALSE
LOC107074701	regulator of telomere elongation helicase 1 homolog	0.04313	15.72444	FALSE	FALSE
LOC107070135	prohormone-3	0.04443	15.7315	FALSE	FALSE
LOC107067967	(E3-independent) E2 ubiquitin-conjugating enzyme UBE2O	0.04474	15.7335	FALSE	FALSE
LOC107066699	hemocytin	0.04413	15.75561	FALSE	FALSE
LOC107069912	ras-responsive element-binding protein 1	0.04385	15.75982	FALSE	FALSE
LOC107065624	uncharacterized protein LOC107065624	0.04537	15.76948	FALSE	FALSE
LOC107067992	heparanase-like	0.04361	15.77123	FALSE	FALSE
LOC107069485	protein O-mannosyl-transferase 2-like	0.04435	15.77133	FALSE	FALSE
LOC107074146	mitochondrial import inner membrane translocase subunit Tim10 B	0.04539	15.78107	FALSE	FALSE
LOC107063678	serine protease easter-like	0.04495	15.7869	FALSE	FALSE
LOC107067269	vitamin K epoxide reductase complex subunit 1-like protein 1	0.04564	15.79074	FALSE	FALSE
LOC107072394	vesicular inhibitory amino acid transporter	0.04416	15.79482	FALSE	FALSE
LOC107067622	uncharacterized protein LOC107067622	0.04474	15.7965	FALSE	FALSE
LOC107074024	fork head domain-containing protein FD4	0.04517	15.80362	FALSE	FALSE
LOC107069776	coiled-coil and C2 domain-containing protein 1-like	0.04575	15.81282	FALSE	FALSE
LOC107068329	trafficking protein particle complex subunit 6B	0.04632	15.81422	FALSE	FALSE
LOC107065200	SAP domain-containing ribonucleoprotein	0.04392	15.83406	FALSE	FALSE
LOC107073265	uncharacterized protein LOC107073265	0.04505	15.83969	FALSE	FALSE
LOC107067826	spermine oxidase-like	0.0444	15.84885	FALSE	FALSE
LOC107070333	cyclin-Y-like protein 1	0.04444	15.8566	FALSE	FALSE
LOC107065561	uncharacterized protein LOC107065561	0.04605	15.8623	FALSE	FALSE
LOC107065409	myb-like protein AA	0.04347	15.87049	FALSE	FALSE
LOC107074116	cathepsin O-like	0.04913	15.87351	FALSE	FALSE
LOC107064794	selenocysteine insertion sequence-binding protein 2-like	0.04497	15.87824	FALSE	FALSE
LOC107073940	slit homolog 2 protein-like	0.04526	15.90423	FALSE	FALSE
LOC107073923	sorting nexin-30-like	0.0441	15.91726	FALSE	FALSE
LOC107066171	dnaJ homolog subfamily C member 22	0.04538	15.92276	FALSE	FALSE
LOC107072572	facilitated trehalose transporter Tret1-2 homolog	0.04394	15.93261	FALSE	FALSE
LOC107065116	solute carrier family 2, facilitated glucose transporter member 10-like	0.04339	15.94115	FALSE	FALSE
LOC107071621	glycerol kinase	0.04471	15.95031	FALSE	FALSE
LOC107068286	26S proteasome non-ATPase regulatory subunit 10-like	0.04542	15.95114	FALSE	FALSE
LOC107071608	uncharacterized protein LOC107071608	0.0446	15.9515	FALSE	FALSE
LOC107066078	intraflagellar transport protein 46 homolog	0.04409	15.95217	FALSE	FALSE
LOC107073969	ceramide synthase 5-like	0.04635	15.96244	FALSE	FALSE
LOC107064496	uncharacterized protein LOC107064496	0.04424	15.98569	FALSE	FALSE
LOC107074551	nuclear anchorage protein 1-like	0.04439	15.98814	FALSE	FALSE
LOC107070791	uncharacterized protein LOC107070791	0.04448	15.99714	FALSE	FALSE
LOC107066050	transformer-2 protein homolog beta	0.04512	15.9975	FALSE	FALSE
LOC107067727	superkiller viralicidic activity 2-like 2	0.04423	16.00331	FALSE	FALSE
LOC107066346	protein PFC0760c-like	0.04381	16.00631	FALSE	FALSE
LOC107074412	uncharacterized protein CG7065-like	0.04342	16.01674	FALSE	FALSE
LOC107068951	protein-associating with the carboxyl-terminal domain of ezrin	0.04567	16.02137	FALSE	FALSE
LOC107068917	odorant receptor 13a-like	0.04524	16.03327	FALSE	FALSE
LOC107070198	sin3 histone deacetylase corepressor complex component SDS3	0.04376	16.04346	FALSE	FALSE
LOC107073346	putative nuclease HARBI1	0.04522	16.04531	FALSE	FALSE
LOC107069317	protein furry	0.04452	16.05406	FALSE	FALSE
LOC107074464	uncharacterized protein C19orf47 homolog	0.04512	16.06269	FALSE	FALSE
LOC107066217	D-aspartate oxidase	0.04434	16.08704	FALSE	FALSE
LOC107073746	putative fatty acyl-CoA reductase CG5065	0.04474	16.08719	FALSE	FALSE
LOC107064027	uncharacterized protein LOC107064027	0.04493	16.08996	FALSE	FALSE
[truncated: 8,735 more rows]
