# Supplementary material for: The molecular basis of socially mediated phenotypic plasticity in a eusocial paper wasp
Source: Nat Commun. 2021 Feb 3;12:775. doi: 10.1038/s41467-021-21095-6 (PMC7859208; doi:10.1038/s41467-021-21095-6)
Supplement: Supplementary file 6 — Supplementary Data 2 [file 41467_2021_21095_MOESM6_ESM.csv]

GeneID	ProteinID	Weight
LOC107065294	zinc carboxypeptidase-like	-370.0013714
LOC107072323	uncharacterized protein LOC107072323	-354.3646309
LOC107068628	uncharacterized protein LOC107068628	-346.7546244
LOC107068157	histone H2A	-328.9259244
LOC107068501	ejaculatory bulb-specific protein 3-like	-323.8720195
LOC107065276	circadian clock-controlled protein-like	-314.2768057
LOC107065449	uncharacterized protein LOC107065449	-310.5148419
LOC107073984	cadherin-23	-308.502078
LOC107074315	E3 ubiquitin-protein ligase HUWE1	-307.4376141
LOC107068187	copper homeostasis protein cutC homolog	-304.8900247
LOC107070446	TM2 domain-containing protein CG11103	-302.3422127
LOC107072152	uncharacterized protein LOC107072152	-302.1907432
LOC107074606	sex peptide receptor	-300.9952454
LOC107074530	uncharacterized protein LOC107074530	-299.3212716
LOC107065057	uncharacterized protein LOC107065057	-297.4571349
LOC107064035	uncharacterized protein LOC107064035	-293.1652327
LOC107072438	uncharacterized protein C15orf41 homolog	-292.1275146
LOC107074238	protein zwilch homolog	-291.4796956
LOC107071545	uncharacterized protein LOC107071545	-291.4599548
LOC107068230	thioredoxin-like protein 4A	-290.5238349
LOC107070074	extensin	-290.3179988
LOC107073083	nose resistant to fluoxetine protein 6	-289.9785502
LOC107065267	uncharacterized protein LOC107065267	-289.7898739
LOC107065006	uncharacterized protein LOC107065006	-288.9881326
LOC107068444	F-actin-capping protein subunit alpha	-288.9802941
LOC107074235	glutamate receptor ionotropic, delta-1-like	-287.8136277
LOC107072226	NADPH oxidase 5	-287.3781288
LOC107070810	uncharacterized protein LOC107070810	-287.2373047
LOC107064597	glutathione S-transferase 1-like	-285.2841625
LOC107066716	uncharacterized protein LOC107066716	-280.9842217
LOC107070689	uncharacterized protein LOC107070689	-280.4334862
LOC107069190	uncharacterized protein LOC107069190	-279.5282455
LOC107069427	lipase 3-like	-276.6333245
LOC107064554	uncharacterized protein LOC107064554	-276.0669186
LOC107064735	uncharacterized protein LOC107064735	-275.2467847
LOC107070749	ATP-binding cassette sub-family G member 4-like	-273.0342525
LOC107064853	uncharacterized protein LOC107064853	-272.0715442
LOC107063636	protein unc-80 homolog	-271.5944551
LOC107066902	histone-lysine N-methyltransferase 2C-like	-271.3548301
LOC107072959	fibroblast growth factor 13-like	-271.3412411
LOC107067793	ubiquitin-like modifier-activating enzyme 5	-270.7140414
LOC107066134	exostosin-2	-268.8014228
LOC107073846	protein aubergine	-268.2017294
LOC107073017	general transcription factor II-I repeat domain-containing protein 2A-like	-267.9089106
LOC107064316	zinc finger C4H2 domain-containing protein	-267.8316526
LOC107069256	uncharacterized protein LOC107069256	-267.3554852
LOC107069084	uncharacterized protein LOC107069084	-267.2414945
LOC107070605	alpha-tocopherol transfer protein-like	-266.9450865
LOC107064234	uncharacterized protein LOC107064234	-266.570854
LOC107063797	uncharacterized protein LOC107063797	-266.5349859
LOC107069482	pyruvate dehydrogenase E1 component subunit beta, mitochondrial-like	-266.279321
LOC107074600	survival of motor neuron protein	-265.3456312
LOC107068364	uncharacterized protein LOC107068364	-264.9644888
LOC107064783	sarcolemmal membrane-associated protein	-264.3414884
LOC107067158	RNA polymerase II degradation factor 1	-264.3037509
LOC107071784	S-phase kinase-associated protein 2-like	-264.0982017
LOC107072168	cilia- and flagella-associated protein 70	-263.2740478
LOC107065063	uncharacterized protein LOC107065063	-262.7268915
LOC107065853	flexible cuticle protein 12-like	-262.70609
LOC107065021	chromobox protein homolog 1	-261.9698808
LOC107070690	uncharacterized protein LOC107070690	-261.9407028
LOC107065482	uncharacterized protein LOC107065482	-261.8493181
LOC107065713	uncharacterized protein LOC107065713	-261.8374049
LOC107069697	uncharacterized protein LOC107069697	-260.8291073
LOC107074200	26S proteasome non-ATPase regulatory subunit 9	-260.0756218
LOC107066293	cytospin-B	-259.776804
LOC107068843	flotillin-1	-259.7673132
LOC107067185	arylphorin subunit beta-like	-259.4053866
LOC107068214	thioredoxin, mitochondrial	-258.9697033
LOC107070119	TNF receptor-associated factor 6-like	-258.530167
LOC107066649	uncharacterized protein LOC107066649	-258.0811788
LOC107066333	cGMP-specific 3',5'-cyclic phosphodiesterase	-258.0299771
LOC107066799	gustatory receptor for sugar taste 43a-like	-257.86845
LOC107063640	glutamate receptor ionotropic, kainate 2	-257.76459
LOC107070739	nudC domain-containing protein 1	-257.7164546
LOC107069389	putative acyl-CoA-binding protein	-257.6802572
LOC107072528	serine/threonine-protein kinase ICK	-257.0656487
LOC107071392	ubiquitin carboxyl-terminal hydrolase isozyme L5	-256.2234331
LOC107066167	alpha-tocopherol transfer protein-like	-256.1515264
LOC107070595	protein lifeguard 3-like	-256.0047642
LOC107066603	uncharacterized protein LOC107066603	-255.292544
LOC107072650	glycerate kinase-like	-255.1625225
LOC107064924	uncharacterized protein LOC107064924	-255.094201
LOC107071348	eukaryotic translation initiation factor 3 subunit K	-255.089314
LOC107074687	uncharacterized protein LOC107074687	-255.0687031
LOC107064843	neuropeptide-like 3	-254.595071
LOC107064086	polyribonucleotide nucleotidyltransferase 1, mitochondrial	-254.5561055
LOC107065362	nitrate reductase [NAD(P)H	-254.4174132
LOC107066094	neurexin-2	-253.9026339
LOC107072729	F-box/WD repeat-containing protein 9-like	-253.6369291
LOC107071344	COP9 signalosome complex subunit 7	-252.614383
LOC107064191	tRNA-specific adenosine deaminase 1	-252.5542694
LOC107063885	uncharacterized protein LOC107063885	-251.3466131
LOC107069951	probable queuine tRNA-ribosyltransferase	-250.7333895
LOC107064937	dynein heavy chain 7, axonemal-like	-250.6851799
LOC107064837	mediator of RNA polymerase II transcription subunit 2-like	-250.225624
LOC107074625	uncharacterized protein LOC107074625	-250.063833
LOC107073708	uncharacterized protein LOC107073708	-249.8932022
LOC107064082	focal adhesion kinase 1	-249.6922266
LOC107072477	uncharacterized protein LOC107072477	-249.4612866
LOC107066465	protein EMRE homolog, mitochondrial	-249.0404148
LOC107064264	MOXD1 homolog 1	-248.910181
LOC107070237	sensory neuron membrane protein 1	-248.7438541
LOC107065851	biogenesis of lysosome-related organelles complex 1 subunit 4	-248.6848741
LOC107071450	piggyBac transposable element-derived protein 4-like	-248.3056892
LOC107067205	proton-coupled amino acid transporter 4	-247.9656485
LOC107068360	spondin-1-like	-247.9644587
LOC107073571	disks large-associated protein 4-like	-246.8762531
LOC107071368	uncharacterized protein LOC107071368	-246.6134751
LOC107066291	uncharacterized protein LOC107066291	-246.4760153
LOC107073625	protein toll-like	-246.2345248
LOC107071140	TGF-beta receptor type-1	-246.1351472
LOC107066108	peroxidasin	-245.2825588
LOC107073455	probable multidrug resistance-associated protein lethal(2)03659	-245.1828523
LOC107068131	uncharacterized protein LOC107068131	-244.8802733
LOC107064149	putative uncharacterized protein DDB_G0282133	-243.8862803
LOC107070800	uncharacterized protein LOC107070800	-243.6821416
LOC107074471	uncharacterized protein LOC107074471	-243.6226785
LOC107071971	mitochondrial sodium/hydrogen exchanger 9B2-like	-243.2802796
LOC107068540	uncharacterized protein LOC107068540	-242.8148718
LOC107069891	poly(A) RNA polymerase, mitochondrial-like	-242.3836436
LOC107064902	pseudouridylate synthase 7 homolog	-241.8534171
LOC107066672	mitochondrial import inner membrane translocase subunit Tim9	-239.1819356
LOC107067569	97 kDa heat shock protein	-238.7451697
LOC107071337	ubiquitin carboxyl-terminal hydrolase 34	-238.5575506
LOC107069924	odorant receptor 13a-like	-238.1884087
LOC107074077	uncharacterized protein LOC107074077	-237.8060147
LOC107066205	WD repeat and FYVE domain-containing protein 3	-237.6788106
LOC107064036	28S ribosomal protein S31, mitochondrial	-237.4534557
LOC107074640	bifunctional 3'-phosphoadenosine 5'-phosphosulfate synthase-like	-236.8837737
LOC107064949	adult-specific cuticular protein ACP-22-like	-236.4016714
LOC107070870	PCNA-associated factor-like	-236.2220235
LOC107064317	malate dehydrogenase, cytoplasmic	-236.2202257
LOC107071881	gastrula zinc finger protein xFG20-1-like	-235.7007385
LOC107073290	protein HEXIM1-like	-235.5563172
LOC107066753	uncharacterized protein LOC107066753	-235.2325438
LOC107071721	out at first protein	-235.0415559
LOC107068115	uncharacterized protein LOC107068115	-234.8951075
LOC107072645	transcription initiation factor TFIID subunit 10-like	-234.7230463
LOC107069464	uncharacterized protein LOC107069464	-234.6135489
LOC107068735	unconventional myosin-Va	-234.4710322
LOC107070778	WD repeat-containing protein 43-like	-234.2927192
LOC107067748	ribonuclease kappa	-233.8484586
LOC107071561	uncharacterized protein LOC107071561	-233.5924621
LOC107070771	ribonucleoside-diphosphate reductase large subunit	-233.4641768
LOC107065283	protein abnormal spindle	-233.2542942
LOC107065108	metallophosphoesterase 1	-233.0851826
LOC107064466	uncharacterized protein LOC107064466	-232.4137357
LOC107064481	uncharacterized protein LOC107064481	-232.3980445
LOC107068627	uncharacterized protein LOC107068627	-232.1545531
LOC107071369	piggyBac transposable element-derived protein 4-like	-232.1502911
LOC107063672	LOW QUALITY PROTEIN: uncharacterized protein LOC107063672	-232.1339157
LOC107067560	biogenesis of lysosome-related organelles complex 1 subunit 5	-232.1227804
LOC107065767	Golgi apparatus protein 1	-231.7589572
LOC107072648	zinc finger protein 598	-231.295856
LOC107071945	cysteine--tRNA ligase, cytoplasmic	-230.9438997
LOC107070294	nucleotide exchange factor SIL1	-230.2649001
LOC107068377	zinc finger protein 62-like	-229.6059668
LOC107066824	uncharacterized protein LOC107066824	-229.5072663
LOC107069881	uncharacterized protein LOC107069881	-229.3020977
LOC107068888	odorant receptor 13a-like	-228.9185894
LOC107069573	MATH and LRR domain-containing protein PFE0570w	-228.8288739
LOC107065317	uncharacterized protein LOC107065317	-228.7648667
LOC107066130	gonadotropin-releasing hormone receptor	-228.761343
LOC107071987	gamma-tubulin complex component 4	-228.4027702
LOC107067474	elongation factor Ts, mitochondrial	-228.3056759
LOC107072986	sodium-independent sulfate anion transporter-like	-228.2965031
LOC107071295	UTP--glucose-1-phosphate uridylyltransferase	-228.2471499
LOC107069066	larval cuticle protein A1A-like	-228.1188551
LOC107065600	uncharacterized protein LOC107065600	-227.6976209
LOC107063831	protein aurora borealis	-227.4871641
LOC107070729	neutral ceramidase	-227.1316802
LOC107065865	etoposide-induced protein 2.4 homolog	-227.1092589
LOC107069061	uncharacterized protein DDB_G0271670	-226.5109641
LOC107072089	transcriptional adapter 2B	-225.9820409
LOC107067314	proteasome activator complex subunit 4B-like	-225.8698808
LOC107068130	probable chitinase 2	-225.7143724
LOC107067654	protein FAM195A-like	-225.5558015
LOC107068909	M-phase phosphoprotein 6	-225.5404013
LOC107067670	selenoprotein K-like	-225.4032033
LOC107064946	peflin	-225.0538576
LOC107068740	E3 ubiquitin-protein ligase RNF19A-like	-224.9048876
LOC107069134	2',5'-phosphodiesterase 12	-224.8152638
LOC107066654	N-alpha-acetyltransferase 30-like	-224.6389628
LOC107065115	circadian clock-controlled protein-like	-224.6371829
LOC107064777	uncharacterized protein LOC107064777	-224.492792
LOC107064533	cilia- and flagella-associated protein 52	-224.4679997
LOC107068819	uncharacterized protein LOC107068819	-224.4025208
LOC107072801	dual specificity protein phosphatase CDC14B-like	-224.2842763
LOC107065523	zinc finger protein Xfin-like	-224.2562984
LOC107070604	CRAL-TRIO domain-containing protein DDB_G0278031-like	-224.2442369
LOC107074088	casein kinase I isoform alpha-like	-223.5388211
LOC107069941	activating signal cointegrator 1 complex subunit 2	-223.1860014
LOC107065791	cell differentiation protein RCD1 homolog	-223.1402642
LOC107074684	male-enhanced antigen 1	-223.1187472
LOC107067252	39S ribosomal protein L54, mitochondrial	-222.9368145
LOC107074439	exostosin-1	-222.7859338
LOC107063887	cullin-1	-222.7226469
LOC107071125	inactive peptidyl-prolyl cis-trans isomerase FKBP6	-222.7121492
LOC107064334	uncharacterized protein LOC107064334	-222.2881877
LOC107067498	beta-1,3-galactosyltransferase brn	-222.0699215
LOC107073991	upstream activation factor subunit spp27	-221.8077206
LOC107070911	membrane-associated protein Hem	-221.5096359
LOC107067378	dynein heavy chain 7, axonemal	-221.367458
LOC107069890	uncharacterized protein LOC107069890	-221.3477115
LOC107066980	cell cycle control protein 50A	-221.3167056
LOC107068704	endocuticle structural glycoprotein SgAbd-1-like	-221.2267134
LOC107070658	uncharacterized protein LOC107070658	-221.0467063
LOC107068837	uncharacterized protein LOC107068837	-220.8358986
LOC107071512	dentin sialophosphoprotein-like	-220.6709672
LOC107064320	ras-related protein Rac1	-220.4991244
LOC107067659	uncharacterized protein LOC107067659	-220.4461219
LOC107073462	uncharacterized protein LOC107073462	-220.3374544
LOC107073905	UPF0704 protein C6orf165	-220.3162784
LOC107068679	protein Simiate	-220.2902274
LOC107065051	uncharacterized protein LOC107065051	-220.1509567
LOC107071131	uncharacterized protein LOC107071131	-220.1295236
LOC107069242	protein white	-219.986872
LOC107068375	uncharacterized protein LOC107068375	-219.933405
LOC107072077	UPF0047 protein YjbQ-like	-219.8882723
LOC107072691	ubiquitin-conjugating enzyme E2 N	-219.4053229
LOC107064148	uncharacterized family 31 glucosidase KIAA1161	-219.3988658
LOC107074169	uncharacterized protein LOC107074169	-218.9483164
LOC107065150	uncharacterized protein LOC107065150	-218.8419553
LOC107074347	NECAP-like protein CG9132	-218.7371789
LOC107065863	SET and MYND domain-containing protein 4-like	-218.701939
LOC107067265	RNA-binding protein cabeza	-218.6990249
LOC107071292	RNA-binding protein 40	-218.6270214
LOC107066456	UPF0184 protein C9orf16 homolog	-218.6006503
LOC107071701	leucine-rich repeat-containing protein 70-like	-218.1860852
LOC107065780	putative uncharacterized protein DDB_G0282133	-218.0044554
LOC107074607	uncharacterized protein LOC107074607	-217.9914612
LOC107070219	peroxiredoxin-2-like	-216.9633886
LOC107073136	zinc finger protein 28-like	-216.922027
LOC107066443	UPF0565 protein C2orf69 homolog	-216.8929703
LOC107073382	uncharacterized protein LOC107073382	-216.800763
LOC107068001	TPPP family protein CG45057-like	-216.7828765
LOC107071353	GPI ethanolamine phosphate transferase 1	-216.649087
LOC107069643	dynein regulatory complex subunit 7	-216.5986863
LOC107068470	succinyl-CoA ligase [GDP-forming	-215.9667986
LOC107065102	arginyl-tRNA--protein transferase 1	-215.8302617
LOC107068175	GDP-fucose protein O-fucosyltransferase 2	-215.6885128
LOC107070818	leucine-rich repeats and immunoglobulin-like domains protein 3	-215.6805517
LOC107069183	uncharacterized protein LOC107069183	-215.2782942
LOC107067764	odorant receptor 4-like	-214.8757719
LOC107065341	uncharacterized protein LOC107065341	-214.6522904
LOC107069136	uncharacterized protein LOC107069136	-214.5884251
LOC107066607	ADP-ribosylation factor-like protein 13B	-214.4871109
LOC107065592	H/ACA ribonucleoprotein complex non-core subunit NAF1-like	-214.3326671
LOC107074126	uncharacterized protein LOC107074126	-214.2696997
LOC107073649	uncharacterized protein LOC107073649	-214.1746261
LOC107066460	uncharacterized protein LOC107066460	-214.0313004
LOC107064687	40S ribosomal protein S24	-213.6436518
LOC107073531	peptidyl-alpha-hydroxyglycine alpha-amidating lyase 1-like	-213.4265061
LOC107065010	mitochondrial dicarboxylate carrier-like	-213.2465523
LOC107071265	uncharacterized protein LOC107071265	-213.2276854
LOC107063924	uncharacterized protein LOC107063924	-213.0516083
LOC107064603	72 kDa inositol polyphosphate 5-phosphatase	-212.9156832
LOC107068170	putative gamma-glutamylcyclotransferase CG2811	-212.8672917
LOC107069241	vesicle transport protein USE1	-212.5122456
LOC107064827	cuticle protein 16.5, isoform A	-212.4051836
LOC107067126	neural Wiskott-Aldrich syndrome protein	-212.263724
LOC107073084	uncharacterized protein LOC107073084	-212.1314643
LOC107065087	putative uncharacterized protein DDB_G0282133	-211.7266623
LOC107069963	U6 snRNA phosphodiesterase	-211.6591121
LOC107072894	uncharacterized protein LOC107072894	-211.3501571
LOC107068298	GTPase Era, mitochondrial	-211.1966581
LOC107071284	stimulator of interferon genes protein	-211.1451644
LOC107065438	uncharacterized protein LOC107065438	-211.0491692
LOC107072064	alpha-tocopherol transfer protein-like	-210.9302694
LOC107074198	tetratricopeptide repeat protein 30A	-210.8069049
LOC107070095	zinc finger protein 37-like	-210.802278
LOC107070589	chondroitin sulfate proteoglycan 4	-210.7302031
LOC107072910	uncharacterized protein LOC107072910	-210.6996337
LOC107073770	uncharacterized protein LOC107073770	-210.3746927
LOC107069328	cyclin-dependent kinase 4-like	-210.2774651
LOC107068056	probable cation-transporting ATPase 13A3	-210.2318971
LOC107066848	LYR motif-containing protein 9-like	-210.1627415
LOC107071506	clathrin interactor 1	-210.1254822
LOC107072540	GTP cyclohydrolase 1	-209.9667285
LOC107066547	uncharacterized protein LOC107066547	-209.7216385
LOC107070223	exocyst complex component 8	-209.4584621
LOC107071500	uncharacterized protein LOC107071500	-209.3871298
LOC107074584	DNA-dependent protein kinase catalytic subunit-like	-209.2019846
LOC107068736	uncharacterized protein LOC107068736	-208.9821093
LOC107068135	lysosomal-trafficking regulator	-208.7623023
LOC107070720	apolipophorins	-208.5171614
LOC107072428	tetra-peptide repeat homeobox protein 1-like	-208.4944678
LOC107066689	dystonin	-208.2425396
LOC107068477	dynein light chain 2, cytoplasmic	-208.1851418
LOC107074230	probable cytochrome P450 6a13	-208.1803161
LOC107070501	uncharacterized protein LOC107070501	-208.1714046
LOC107067363	rabenosyn-5	-208.1627672
LOC107069169	uncharacterized protein LOC107069169	-208.1017393
LOC107070245	translational activator of cytochrome c oxidase 1	-207.8287271
LOC107072584	trafficking protein particle complex subunit 3	-207.7652146
LOC107071331	kynurenine 3-monooxygenase	-207.7246199
LOC107071023	uncharacterized protein LOC107071023	-207.44875
LOC107073202	probable galactose-1-phosphate uridylyltransferase	-207.3442967
LOC107067966	uncharacterized protein LOC107067966	-206.8264077
LOC107073872	GPI inositol-deacylase	-206.810825
LOC107070404	S-phase kinase-associated protein 1	-206.7488395
LOC107073132	glutamine synthetase 2 cytoplasmic	-206.5441441
LOC107064651	ER membrane protein complex subunit 6	-206.5057941
LOC107071860	uncharacterized protein LOC107071860	-206.4527968
LOC107068221	bromodomain-containing protein 7	-206.339012
LOC107066053	protein jagged-1	-206.2552759
LOC107066072	G2/mitotic-specific cyclin-B	-206.0917551
LOC107068179	uncharacterized protein LOC107068179	-206.0212404
LOC107070314	CSC1-like protein 2	-205.9972367
LOC107070587	clusterin-associated protein 1	-205.8474431
LOC107064684	uncharacterized protein LOC107064684	-205.7496423
LOC107072994	uncharacterized protein LOC107072994	-205.7056026
LOC107071294	voltage-dependent anion-selective channel-like	-205.6370864
LOC107074499	TOM1-like protein 2	-205.5681655
LOC107069123	apoptotic chromatin condensation inducer in the nucleus	-205.5126803
LOC107065876	double-strand break repair protein MRE11A	-205.3258786
LOC107066445	uncharacterized protein LOC107066445	-205.1703246
LOC107073309	condensin complex subunit 2-like	-205.0178873
LOC107069093	integrator complex subunit 2	-204.8832624
LOC107066316	uncharacterized protein LOC107066316	-204.8758161
LOC107068020	spatacsin	-204.7068321
LOC107069349	dopamine N-acetyltransferase-like	-204.5017793
LOC107071757	histone acetyltransferase KAT7	-204.4161462
LOC107065164	transmembrane protein 18	-204.2001084
LOC107066977	prefoldin subunit 4	-204.1717303
LOC107073933	acyl-CoA-binding domain-containing protein 6	-204.1318163
LOC107072805	TNF receptor-associated factor 5	-203.9723746
LOC107071064	Golgi resident protein GCP60	-203.9695006
LOC107068290	tubulin delta chain-like	-203.8614357
LOC107074234	omega-conotoxin-like protein 1	-203.6862001
LOC107072530	2-oxoglutarate and iron-dependent oxygenase domain-containing protein 3-like	-203.6215246
LOC107070578	uncharacterized protein LOC107070578	-203.5170721
LOC107068371	PHD finger protein 12	-203.4244727
LOC107069670	TELO2-interacting protein 1 homolog	-202.9669847
LOC107072095	UPF0605 protein CG18335-like	-202.9022784
LOC107069739	carbohydrate sulfotransferase 11-like	-202.8775848
LOC107066613	ADP-ribosylation factor GTPase-activating protein 1	-202.7905964
LOC107067307	tight junction protein ZO-2	-202.7124465
LOC107065890	superoxide dismutase [Cu-Zn	-202.6102191
LOC107065118	peroxidasin-like	-202.6097604
LOC107066317	DENN domain-containing protein 4C	-202.2243491
LOC107070759	E3 SUMO-protein ligase NSE2-like	-202.154723
LOC107073027	uncharacterized protein LOC107073027	-202.1228412
LOC107072696	CDP-diacylglycerol--inositol 3-phosphatidyltransferase	-201.9092859
LOC107072081	UDP-glucose 4-epimerase-like	-201.8797505
LOC107065444	serine-rich adhesin for platelets	-201.8704994
LOC107064291	protein mothers against dpp	-201.8301312
LOC107069677	uncharacterized protein F02A9.4b	-201.8212657
LOC107072060	serine/threonine-protein phosphatase alpha-2 isoform	-201.735671
LOC107070843	protein APCDD1-like	-201.7293208
LOC107070675	adenosine monophosphate-protein transferase FICD homolog	-201.6868572
LOC107064364	uncharacterized protein LOC107064364	-201.6383954
LOC107065433	protein PET100 homolog, mitochondrial	-201.130888
LOC107074213	glycine receptor subunit alpha-4	-200.6267158
LOC107063909	ubiquitin-conjugating enzyme E2 L3	-200.445356
LOC107069840	transmembrane protein 41B	-200.4304224
LOC107074029	uncharacterized protein PFB0765w-like	-200.2887683
LOC107074138	folliculin	-200.1124013
LOC107065461	insulin-degrading enzyme	-199.9171189
LOC107067885	histone-lysine N-methyltransferase 2D-like	-199.7301887
LOC107071607	protein dopey-1 homolog	-199.5449741
LOC107066312	dosage compensation regulator	-199.3321075
LOC107073482	protein toll-like	-199.2926068
LOC107068695	CDK-activating kinase assembly factor MAT1	-199.2714208
LOC107069060	stress response protein NST1-like	-199.1626996
LOC107074086	dynein heavy chain 8, axonemal	-199.1359486
LOC107068432	cactin	-199.0999119
LOC107066099	vacuolar protein sorting-associated protein 13B	-199.0950023
LOC107067311	probable Rho GTPase-activating protein CG5521	-199.0301332
LOC107064623	basic helix-loop-helix neural transcription factor TAP-like	-198.8298883
LOC107071474	UDP-glucuronosyltransferase 2B4-like	-198.783474
LOC107065618	INO80 complex subunit C	-198.7132187
LOC107074483	uncharacterized protein LOC107074483	-198.6013766
LOC107071301	uncharacterized protein LOC107071301	-198.5189985
LOC107070886	1,2-dihydroxy-3-keto-5-methylthiopentene dioxygenase	-198.4660796
LOC107071912	regulator of nonsense transcripts 1 homolog	-198.2670038
LOC107073159	sodium/potassium-transporting ATPase subunit beta-2-like	-198.151751
LOC107074543	uncharacterized protein LOC107074543	-197.9370804
LOC107073128	surfeit locus protein 1	-197.8791293
LOC107063897	LOW QUALITY PROTEIN: ceramide phosphoethanolamine synthase	-197.6777213
LOC107064428	uncharacterized protein LOC107064428	-197.6298437
LOC107064940	uncharacterized protein LOC107064940	-197.5391965
LOC107072376	uncharacterized membrane protein DDB_G0293934-like	-197.2497165
LOC107064345	facilitated trehalose transporter Tret1-like	-197.2341498
LOC107067302	uncharacterized protein LOC107067302	-197.2309102
LOC107070969	uncharacterized protein LOC107070969	-197.1469405
LOC107066324	protein PFC0760c-like	-197.117321
LOC107069255	sepiapterin reductase	-197.0617847
LOC107070515	uncharacterized protein LOC107070515	-197.0453585
LOC107064796	4-coumarate--CoA ligase 1-like	-197.0284511
LOC107068677	exosome complex component RRP41	-196.8266885
LOC107072783	secretin receptor-like	-196.6779826
LOC107072072	uncharacterized protein LOC107072072	-196.6758111
LOC107071185	uncharacterized protein LOC107071185	-196.6718128
LOC107067848	collagen alpha-1(IV) chain	-196.6361331
LOC107069103	phosphoribosylformylglycinamidine synthase	-196.6242313
LOC107074179	phospholipase D3-like	-196.6154659
LOC107071841	rRNA-processing protein FYV7	-196.3438513
LOC107069306	uncharacterized protein LOC107069306	-196.2636037
LOC107072486	ubiquitin-conjugating enzyme E2 S	-196.2186123
LOC107073148	amyloid protein-binding protein 2	-195.978817
LOC107072439	neprilysin-like	-195.8449016
LOC107067249	uncharacterized protein LOC107067249	-195.8121813
LOC107063684	A-kinase anchor protein 9-like	-195.7078747
LOC107070967	uncharacterized protein LOC107070967	-195.6927821
LOC107069104	alpha-N-acetylgalactosaminidase	-195.6754555
LOC107070319	odorant receptor 49b-like	-195.5050243
LOC107069003	calcyclin-binding protein	-195.4704973
LOC107071873	uncharacterized protein LOC107071873	-195.3273095
LOC107064674	transcription elongation factor 1 homolog	-195.3001092
LOC107067009	uncharacterized protein LOC107067009	-195.2062457
LOC107069619	uncharacterized protein LOC107069619	-195.166262
LOC107071915	high-affinity potassium transport protein	-194.9720336
LOC107065628	kinesin light chain	-194.7164107
LOC107064490	uncharacterized protein LOC107064490	-194.6281332
LOC107068611	ribonucleoside-diphosphate reductase large subunit-like	-194.5889282
LOC107071287	CCHC-type zinc finger protein CG3800	-194.5441263
LOC107065655	E3 ubiquitin-protein ligase UBR4	-194.3347972
LOC107073207	RNA-binding protein 45	-194.0977649
LOC107068970	28S ribosomal protein S15, mitochondrial	-194.0678329
LOC107070005	KAT8 regulatory NSL complex subunit 2-like	-193.8979174
LOC107074599	BTB/POZ domain-containing protein 7	-193.8267197
LOC107070154	xylosyltransferase oxt	-193.8093308
LOC107071396	folylpolyglutamate synthase, mitochondrial-like	-193.7436844
LOC107070807	polynucleotide 5'-hydroxyl-kinase NOL9-like	-193.6508083
LOC107066164	uncharacterized protein LOC107066164	-193.6409522
LOC107074328	39S ribosomal protein L37, mitochondrial	-193.3594927
LOC107070426	F-box/LRR-repeat protein 3-like	-193.2208765
LOC107065173	histone-lysine N-methyltransferase SUV39H2	-193.1183775
LOC107066719	ubiquitin-conjugating enzyme E2 J2	-192.9974147
LOC107073124	ragulator complex protein LAMTOR2 homolog	-192.7582105
LOC107066414	protein cornichon	-192.6379345
LOC107074679	KAT8 regulatory NSL complex subunit 3	-192.5785306
LOC107066385	neuroparsin-A-like	-192.4629115
LOC107066202	uncharacterized protein LOC107066202	-192.4209708
LOC107069728	mitochondrial folate transporter/carrier	-192.39613
LOC107064370	solute carrier family 35 member G1-like	-192.2829268
LOC107073914	putative GTP-binding protein 6	-192.2755623
LOC107068880	uncharacterized protein LOC107068880	-192.0003552
LOC107074067	uncharacterized protein LOC107074067	-191.8901421
LOC107068087	proteasome subunit beta type-3	-191.7907503
LOC107073990	probable 28S rRNA (cytosine-C(5))-methyltransferase	-191.5537077
LOC107064329	CLIP-associating protein 1	-191.5227622
LOC107073695	uncharacterized protein LOC107073695	-191.5195879
LOC107066392	piwi-like protein 1	-191.5132038
LOC107068907	histone H4 transcription factor	-191.504076
LOC107068414	pro-resilin-like	-191.4431424
LOC107069979	uncharacterized protein LOC107069979	-191.1780588
LOC107064878	V-type proton ATPase subunit G	-191.1750351
LOC107064733	uncharacterized protein LOC107064733	-191.1430809
LOC107072020	protein jagunal	-190.9411852
LOC107069132	BTB/POZ domain-containing protein 9	-190.9027466
LOC107068739	NADP-dependent malic enzyme	-190.8173192
LOC107073457	uncharacterized protein LOC107073457	-190.6232911
LOC107070218	spectrin beta chain	-190.5712661
LOC107064675	scavenger receptor class B member 1	-190.5617491
LOC107066250	protein dachsous	-190.5240865
LOC107070631	regulator of microtubule dynamics protein 1-like	-190.4634819
LOC107073815	targeting protein for Xklp2-like	-190.4211151
LOC107073696	uncharacterized protein LOC107073696	-190.3965657
LOC107067436	heat shock factor-binding protein 1	-190.082562
LOC107068132	probable cation-transporting ATPase 13A3	-189.9898035
LOC107063892	RNA polymerase-associated protein CTR9 homolog	-189.9893839
LOC107073332	uncharacterized protein LOC107073332	-189.945553
LOC107072243	tyrocidine synthase 3	-189.9275738
LOC107070842	uncharacterized protein LOC107070842	-189.8040933
LOC107063815	huntingtin-interacting protein 1-like	-189.5870142
LOC107063731	huntingtin	-189.5304856
LOC107069638	uncharacterized protein LOC107069638	-189.4685498
LOC107071862	uncharacterized protein LOC107071862	-189.3097247
LOC107067383	uncharacterized protein LOC107067383	-189.3015225
LOC107073049	glucose-induced degradation protein 8 homolog	-189.2825046
LOC107069727	mitochondrial ribonuclease P protein 3	-189.2751636
LOC107074338	RING-box protein 2	-189.0853842
LOC107070122	EH domain-containing protein 3	-189.0297488
LOC107068683	ribosomal protein S6 kinase delta-1	-188.7521129
LOC107065792	transcription initiation factor TFIID subunit 11	-188.7404597
LOC107068891	growth hormone secretagogue receptor type 1-like	-188.4624912
LOC107064791	vacuolar fusion protein CCZ1 homolog	-188.4370561
LOC107065038	uncharacterized protein LOC107065038	-188.4034395
LOC107066272	homeobox protein OTX2-A	-188.2336969
LOC107066288	microtubule-associated protein RP/EB family member 1	-188.1939892
LOC107064667	uncharacterized protein LOC107064667	-188.1877248
LOC107064328	neuronal PAS domain-containing protein 2-like	-188.0798876
LOC107068937	farnesol dehydrogenase-like	-187.621281
LOC107063946	uncharacterized protein LOC107063946	-187.5305148
LOC107067285	U6 snRNA-associated Sm-like protein LSm3	-187.4949509
LOC107064515	uncharacterized protein LOC107064515	-187.4810609
LOC107068279	nucleolar protein 12-like	-187.4653437
LOC107066906	cell wall integrity and stress response component 2-like	-187.4336949
LOC107070767	filamin-A	-187.422904
LOC107068738	RWD domain-containing protein 1	-187.3932151
LOC107068875	uncharacterized protein LOC107068875	-187.3474038
LOC107074445	pleckstrin homology domain-containing family M member 1	-187.2626014
LOC107072689	putative uncharacterized protein DDB_G0274405	-187.2065951
LOC107074481	cell division control protein 6 homolog	-187.11834
LOC107067592	tachykinin-like peptides receptor 99D	-187.1098436
LOC107071623	lysozyme-like	-187.0477821
LOC107070714	uncharacterized protein LOC107070714	-186.9126692
LOC107071626	glycosylphosphatidylinositol anchor attachment 1 protein	-186.7179711
LOC107072252	ATP-dependent RNA helicase DHX8	-186.5735355
LOC107067682	uncharacterized protein LOC107067682	-186.5496434
LOC107072387	putative uncharacterized protein DDB_G0282133	-186.4755015
LOC107074239	chromosome transmission fidelity protein 8 homolog	-186.4382306
LOC107068181	uncharacterized protein LOC107068181	-186.4161811
LOC107071727	E3 ubiquitin-protein ligase RNF123-like	-186.3856149
LOC107064218	bipolar kinesin KRP-130-like	-186.2408894
LOC107065353	venom dipeptidyl peptidase 4	-186.1384167
LOC107070994	NTF2-related export protein	-186.0507814
LOC107064693	uncharacterized protein LOC107064693	-185.9552559
LOC107074380	tRNA-splicing endonuclease subunit Sen2	-185.9511546
LOC107071871	leucine-rich repeat-containing protein 51-like	-185.9294821
LOC107063828	defensin-1-like	-185.9167146
LOC107068846	ADP,ATP carrier protein-like	-185.8405936
LOC107073024	cell wall integrity and stress response component 1-like	-185.7419854
LOC107068069	uncharacterized protein LOC107068069	-185.6310195
LOC107073001	DNA-directed RNA polymerase III subunit RPC8	-185.6189356
LOC107073192	protein O-mannosyltransferase 1	-185.5245474
LOC107071702	dnaJ homolog subfamily C member 3	-185.3953318
LOC107070839	protein phosphatase 1 regulatory subunit 12A	-185.3226686
LOC107072411	piggyBac transposable element-derived protein 4-like	-185.2843154
LOC107070600	protein PFF0380w	-185.2344951
LOC107064907	ES1 protein homolog, mitochondrial-like	-185.2185355
LOC107073874	6-phosphofructo-2-kinase/fructose-2,6-bisphosphatase	-184.840003
LOC107068072	cilia- and flagella-associated protein 45	-184.8102144
LOC107071994	osteoclast-stimulating factor 1-like	-184.7934553
LOC107072320	GPN-loop GTPase 2	-184.6214365
LOC107063968	neuroglobin-like	-184.568061
LOC107071582	nardilysin-like	-184.5628367
LOC107065286	graves disease carrier protein	-184.5186625
LOC107071005	ubiquitin-conjugating enzyme E2 J1-like	-184.5090863
LOC107065171	E3 ubiquitin-protein ligase TRIM33-like	-184.37427
LOC107068566	maternal B9.10 protein-like	-184.3325799
LOC107064378	mitochondrial 2-oxoglutarate/malate carrier protein-like	-184.1637986
LOC107067135	uroporphyrinogen decarboxylase	-184.0624119
LOC107070244	hepatocyte growth factor-regulated tyrosine kinase substrate	-184.0250552
LOC107068706	protein brambleberry-like	-183.9824475
LOC107067633	uncharacterized protein LOC107067633	-183.9532645
LOC107068580	pyridoxine-5'-phosphate oxidase-like	-183.9203931
LOC107070358	uncharacterized protein LOC107070358	-183.8922499
LOC107063626	piggyBac transposable element-derived protein 4-like	-183.8791407
LOC107065462	adhesion G protein-coupled receptor A3	-183.7280855
LOC107064145	retinoblastoma-like protein 1	-183.7262711
LOC107067392	CD151 antigen-like	-183.6051028
LOC107072620	histone deacetylase 6	-183.5151249
LOC107072613	MMS19 nucleotide excision repair protein homolog	-183.5125331
LOC107072944	uncharacterized protein LOC107072944	-183.5077816
LOC107070138	signal recognition particle 14 kDa protein	-183.4271247
LOC107068440	uncharacterized protein LOC107068440	-183.4011675
LOC107065986	RNA-binding motif protein, X-linked 2	-183.3809502
LOC107072353	uncharacterized protein LOC107072353	-183.3790004
LOC107068794	stress-induced-phosphoprotein 1	-183.3040211
LOC107072247	28S ribosomal protein S27, mitochondrial-like	-182.8829135
LOC107070966	protein kinase C	-182.8792934
LOC107074675	protein zer-1 homolog	-182.8210099
LOC107074615	HIG1 domain family member 2A, mitochondrial	-182.7278832
LOC107063720	proteasome-associated protein ECM29 homolog	-182.6321553
LOC107070655	peptidyl-prolyl cis-trans isomerase-like	-182.5799292
LOC107065654	CDK5 regulatory subunit-associated protein 3	-182.5740226
LOC107069686	U7 snRNA-associated Sm-like protein LSm11	-182.4220706
LOC107063637	tetratricopeptide repeat protein 1	-182.3204237
LOC107069998	calcium and integrin-binding protein 1-like	-182.3074293
LOC107064802	prefoldin subunit 6	-182.079221
LOC107063914	peptide transporter family 1	-181.9850784
LOC107066942	transcription and mRNA export factor ENY2	-181.9401054
LOC107068352	phosphatidylinositol 4-kinase alpha	-181.8336867
LOC107072874	anaphase-promoting complex subunit 10	-181.8198095
LOC107072296	5-hydroxytryptamine receptor 2B-like	-181.7472282
LOC107072263	probable WRKY transcription factor protein 1	-181.5975001
LOC107072531	fatty acid synthase	-181.5946902
LOC107065736	DNA topoisomerase 2-binding protein 1	-181.5335144
LOC107064290	E3 ubiquitin-protein ligase RNF8-like	-181.1737813
LOC107064951	uncharacterized protein LOC107064951	-180.8385378
LOC107064748	dephospho-CoA kinase	-180.7341594
LOC107073231	probable serine/threonine-protein kinase fhkE	-180.709865
LOC107064397	uncharacterized protein LOC107064397	-180.6061034
LOC107064711	puff-specific protein Bx42	-180.6055498
LOC107067300	ATP-binding cassette sub-family G member 1	-180.4853622
LOC107068137	putative golgin subfamily A member 6-like protein 6	-180.4319131
LOC107067578	uncharacterized protein LOC107067578	-180.3211893
LOC107064287	sodium/bile acid cotransporter 7-like	-180.2926185
LOC107071616	histone-lysine N-methyltransferase PRDM9	-180.2596368
LOC107069886	uncharacterized protein LOC107069886	-180.140543
LOC107069497	jmjC domain-containing protein 4	-180.1179816
LOC107067401	uncharacterized protein LOC107067401	-179.9995416
LOC107069496	odorant receptor 43a-like	-179.97685
LOC107074488	putative E3 ubiquitin-protein ligase UBR7	-179.9707575
LOC107071901	protein AATF-like	-179.8084566
LOC107069030	sodium/potassium/calcium exchanger 3-like	-179.75306
LOC107065257	protein phosphatase 1 regulatory subunit 7	-179.6809101
LOC107071473	myb-related protein B	-179.4235144
LOC107070343	protein tramtrack, beta isoform-like	-179.3731161
LOC107071888	uncharacterized protein LOC107071888	-179.3612736
LOC107067422	uncharacterized protein LOC107067422	-179.3457226
LOC107065351	histone-lysine N-methyltransferase SETMAR-like	-179.3286438
LOC107072668	putative peptidyl-tRNA hydrolase PTRHD1	-179.3279859
LOC107064918	SKI/DACH domain-containing protein 1-like	-179.2753934
LOC107064096	tubulin beta chain-like	-179.2086725
LOC107068064	synaptic vesicle glycoprotein 2C-like	-179.1447056
LOC107068498	putative glycerol kinase 5	-179.0999364
LOC107070981	uncharacterized protein LOC107070981	-179.012316
LOC107071851	cytochrome b-c1 complex subunit 6, mitochondrial	-178.9984796
LOC107072716	peptide chain release factor 1-like, mitochondrial	-178.945678
LOC107069618	putative thiamine transporter SLC35F3	-178.7833191
LOC107072351	DNA primase large subunit-like	-178.7351657
LOC107074451	uncharacterized protein LOC107074451	-178.678098
LOC107069411	prefoldin subunit 1	-178.6655542
LOC107067834	disheveled-associated activator of morphogenesis 1	-178.5073891
LOC107064487	uncharacterized protein LOC107064487	-178.4941868
LOC107070324	hexosaminidase D-like	-178.4577289
LOC107068935	farnesol dehydrogenase-like	-178.426947
LOC107068425	protein SAAL1	-178.3048012
LOC107071198	mitochondrial amidoxime-reducing component 1-like	-178.0226663
LOC107064363	uncharacterized protein LOC107064363	-178.009964
LOC107067480	mediator of RNA polymerase II transcription subunit 11-like	-177.945372
LOC107071559	probable DNA mismatch repair protein Msh6	-177.8327701
LOC107072735	enolase-phosphatase E1-like	-177.8132767
LOC107070241	exosome complex component RRP45	-177.8088703
LOC107066447	diphthine--ammonia ligase	-177.7817124
LOC107068337	transcription initiation factor TFIID subunit 7	-177.7118053
LOC107064836	uncharacterized protein LOC107064836	-177.6930391
LOC107065152	zinc finger protein 511	-177.3733666
LOC107065849	putative fatty acyl-CoA reductase CG5065	-177.3225715
LOC107064544	perilipin-1-like	-176.9609835
LOC107065847	SPRY domain-containing SOCS box protein 3-like	-176.897961
LOC107064685	uncharacterized protein LOC107064685	-176.8551206
LOC107067369	uncharacterized protein LOC107067369	-176.8471142
LOC107073479	protein toll-like	-176.7395428
LOC107070657	focadhesin	-176.6926423
LOC107067031	sodium-dependent noradrenaline transporter	-176.3081037
LOC107072219	28S ribosomal protein S21, mitochondrial	-176.1534756
LOC107068642	uncharacterized protein LOC107068642	-176.0737498
LOC107065981	protein PFC0760c-like	-175.8201122
LOC107073008	dynein assembly factor 5, axonemal	-175.818541
LOC107069329	gastrulation defective protein 1 homolog	-175.6911399
LOC107069896	protein MMS22-like	-175.6150387
LOC107066300	uncharacterized protein LOC107066300	-175.6074682
LOC107065745	PP2C-like domain-containing protein CG9801	-175.5624813
LOC107065678	magnesium-dependent phosphatase 1-like	-175.4758333
LOC107064820	uncharacterized protein LOC107064820	-175.4288557
LOC107064800	chaoptin-like	-175.3878691
LOC107066421	vacuole membrane protein 1-like	-175.3491456
LOC107070637	60S ribosomal protein L10	-175.3262596
LOC107073781	COP9 signalosome complex subunit 5-like	-175.002292
LOC107066315	peptidyl-prolyl cis-trans isomerase FKBP1A	-174.8976874
LOC107066439	lysosome-associated membrane glycoprotein 1-like	-174.7749254
LOC107065842	scavenger receptor class B member 1	-174.7300573
LOC107064204	BRCA1-associated RING domain protein 1-like	-174.6104626
LOC107068341	evolutionarily conserved signaling intermediate in Toll pathway, mitochondrial	-174.4701394
LOC107067188	arylphorin subunit beta-like	-174.4428652
LOC107073294	uncharacterized protein LOC107073294	-174.3289268
LOC107071246	transformation/transcription domain-associated protein	-174.3094539
LOC107074400	GTP:AMP phosphotransferase AK3, mitochondrial	-174.2999867
LOC107064586	multidrug resistance-associated protein 7	-174.2260286
LOC107068890	adenylate kinase	-174.1887153
LOC107068597	inositol polyphosphate multikinase-like	-174.1848279
LOC107071380	syntaxin-5	-174.1239652
LOC107073065	protein SMG5	-174.0410996
LOC107073573	farnesol dehydrogenase-like	-174.0021509
LOC107067072	uncharacterized protein LOC107067072	-173.9404938
LOC107072694	abhydrolase domain-containing protein 16A	-173.8549111
LOC107069769	39S ribosomal protein L55, mitochondrial	-173.750925
LOC107071324	MATH and LRR domain-containing protein PFE0570w-like	-173.7489278
LOC107067105	tektin-B1	-173.6956993
LOC107066612	transcription cofactor vestigial-like protein 4	-173.637784
LOC107066916	CD63 antigen-like	-173.6285579
LOC107070191	sodium-independent sulfate anion transporter	-173.5365401
LOC107065037	uncharacterized protein LOC107065037	-173.5228695
LOC107073412	uncharacterized protein LOC107073412	-173.5103689
LOC107072203	uncharacterized protein LOC107072203	-173.3906917
LOC107068893	uncharacterized protein LOC107068893	-173.3681214
LOC107068000	aldose reductase-like	-173.2286056
LOC107069002	presenilins-associated rhomboid-like protein, mitochondrial	-173.2220331
LOC107065230	tolloid-like protein 1	-173.1233784
LOC107065225	V-type proton ATPase subunit d	-173.1063839
LOC107072240	probable chitinase 3	-172.8759859
LOC107064774	amine sulfotransferase-like	-172.8591199
LOC107074422	serine/threonine-protein kinase PAK mbt	-172.7818863
LOC107064834	uncharacterized protein LOC107064834	-172.7441548
LOC107072292	ectopic P granules protein 5 homolog	-172.7014187
LOC107068163	protein CDV3 homolog	-172.5935105
LOC107074310	dynein light chain 1, axonemal-like	-172.5168048
LOC107070359	uncharacterized protein LOC107070359	-172.5010358
LOC107074065	uncharacterized protein LOC107074065	-172.2997517
LOC107068411	phospholipase A-2-activating protein	-172.205387
LOC107073117	uncharacterized protein LOC107073117	-172.1873847
LOC107071274	testis-expressed sequence 2 protein	-172.1483452
LOC107072879	testis-specific serine/threonine-protein kinase 3-like	-172.0970433
LOC107071699	uncharacterized protein LOC107071699	-172.0927034
LOC107065543	uncharacterized protein LOC107065543	-172.0865127
LOC107063744	immunoglobulin domain-containing protein oig-1-like	-171.6582958
LOC107064558	WASH complex subunit CCDC53	-171.6467888
LOC107068367	ubiquitin-protein ligase E3C	-171.5830552
LOC107065548	repetitive proline-rich cell wall protein 2-like	-171.5508577
LOC107072366	uncharacterized protein LOC107072366	-171.5140741
LOC107070252	transmembrane protein 184B	-171.5075055
LOC107066952	piggyBac transposable element-derived protein 4-like	-171.3531071
LOC107066621	uncharacterized protein LOC107066621	-171.3375781
LOC107069301	prolactin regulatory element-binding protein	-171.3009985
LOC107069068	chromatin modification-related protein MEAF6	-171.2368902
LOC107074604	solute carrier family 35 member F5	-171.2103609
LOC107068879	uncharacterized protein LOC107068879	-171.1506246
LOC107067232	N-acetyltransferase 10	-171.0768631
LOC107069565	ATP-dependent DNA helicase Q4	-170.8462171
LOC107072196	poly(ADP-ribose) glycohydrolase ARH3-like	-170.7752114
LOC107070400	uncharacterized protein LOC107070400	-170.7714387
LOC107073046	uncharacterized protein LOC107073046	-170.5746435
LOC107073710	vascular endothelial growth factor receptor 2-like	-170.5453596
LOC107066163	serine/threonine-protein kinase SMG1	-170.4689147
LOC107066436	ras-related protein Rab-14	-170.378414
LOC107070580	uncharacterized protein LOC107070580	-170.3774193
LOC107068949	farnesol dehydrogenase-like	-170.3704689
LOC107065765	condensin complex subunit 3-like	-170.3232488
LOC107067740	isovaleryl-CoA dehydrogenase, mitochondrial	-170.2646745
LOC107066673	uncharacterized protein LOC107066673	-170.2634747
LOC107070549	persulfide dioxygenase ETHE1, mitochondrial	-170.233877
LOC107068176	biogenesis of lysosome-related organelles complex 1 subunit 6-like	-170.1252242
LOC107069834	epoxide hydrolase 4-like	-169.9489185
LOC107074613	NAD kinase-like	-169.8889418
LOC107074253	uncharacterized protein LOC107074253	-169.7984318
LOC107063937	DNA-directed RNA polymerase III subunit RPC7-like	-169.7745253
LOC107064540	uncharacterized protein LOC107064540	-169.6644465
LOC107067049	RING finger protein 10	-169.658914
LOC107072843	uncharacterized protein LOC107072843	-169.6210416
LOC107065327	uncharacterized aarF domain-containing protein kinase 2-like	-169.5103707
LOC107071335	exocyst complex component 5	-169.349045
LOC107064720	protein suppressor of forked	-169.3167746
LOC107067207	BTB/POZ domain-containing protein KCTD1	-169.2103919
LOC107067508	uncharacterized protein LOC107067508	-169.1343665
LOC107074353	enoyl-CoA delta isomerase 2, mitochondrial	-168.9134335
LOC107067320	N-alpha-acetyltransferase 40	-168.9050618
LOC107068319	homeobox protein 6-like	-168.785719
LOC107068921	M-phase inducer phosphatase	-168.7035793
LOC107068406	inositol-trisphosphate 3-kinase A	-168.6463748
LOC107065761	histone acetyltransferase KAT2A	-168.5852901
LOC107067813	tetratricopeptide repeat protein 27	-168.4144915
LOC107070137	dnaJ homolog subfamily C member 10-like	-168.3401044
LOC107068686	spectrin beta chain, non-erythrocytic 5	-168.2872538
LOC107065661	uncharacterized protein LOC107065661	-168.1580698
LOC107072377	anaphase-promoting complex subunit cdh1-like	-168.1454446
LOC107066562	uncharacterized protein LOC107066562	-168.1247553
LOC107067493	uncharacterized protein LOC107067493	-168.0848129
LOC107067741	uncharacterized protein LOC107067741	-168.0499393
LOC107067989	inositol polyphosphate 5-phosphatase K-like	-168.0350496
LOC107068920	uncharacterized protein LOC107068920	-168.0154079
LOC107069415	uncharacterized protein LOC107069415	-167.88285
LOC107066024	histone RNA hairpin-binding protein	-167.6699186
LOC107068793	uncharacterized protein LOC107068793	-167.6474144
LOC107074520	G8 domain-containing protein DDB_G0286311	-167.6405948
LOC107072798	protein inturned	-167.5686095
LOC107074186	kinesin-like protein KIF3A	-167.4940134
LOC107066352	nesprin-1	-167.4738616
LOC107065020	zinc finger protein 678	-167.2196411
LOC107065854	uncharacterized protein LOC107065854	-167.1693274
LOC107066183	DNA topoisomerase 2	-167.1672662
LOC107065917	monocyte to macrophage differentiation factor 2	-167.0590384
LOC107064211	DNA-3-methyladenine glycosylase-like	-166.9676965
LOC107073725	uncharacterized protein LOC107073725	-166.8884675
LOC107065820	O-glucosyltransferase rumi homolog	-166.8802772
LOC107065610	GTP-binding protein 10 homolog	-166.8411972
LOC107065798	uncharacterized protein LOC107065798	-166.7385266
LOC107072172	ornithine decarboxylase antizyme 1	-166.7109508
LOC107067594	peptide deformylase, mitochondrial-like	-166.5919627
LOC107067870	protein NPC2 homolog	-166.4707801
LOC107067341	unconventional myosin-XV	-166.4558942
LOC107070724	gem-associated protein 5	-166.4079881
LOC107074425	transmembrane protein 35	-166.3978295
LOC107070037	uncharacterized protein LOC107070037	-166.281548
LOC107067489	uncharacterized protein LOC107067489	-166.2118689
LOC107074597	actin-binding protein IPP	-166.1026272
LOC107064161	NADH dehydrogenase [ubiquinone	-165.9439402
LOC107073260	uncharacterized protein LOC107073260	-165.8528866
LOC107067788	uncharacterized protein LOC107067788	-165.7933914
LOC107068598	transmembrane and TPR repeat-containing protein CG4050-like	-165.6722117
LOC107066712	protein slowmo	-165.669369
LOC107068684	pancreatic lipase-related protein 2-like	-165.5974723
LOC107064590	cdc42 homolog	-165.5751502
LOC107072491	EF-hand calcium-binding domain-containing protein 1	-165.5012087
LOC107070166	cytochrome P450 4g15-like	-165.209839
LOC107066955	chromosome transmission fidelity protein 18 homolog	-165.2001501
LOC107070559	uncharacterized protein LOC107070559	-165.0865706
LOC107074411	solute carrier family 35 member G1-like	-165.0406677
LOC107072784	PI-PLC X domain-containing protein 1-like	-164.9689863
LOC107064292	integrator complex subunit 8	-164.8988311
LOC107072299	uncharacterized protein LOC107072299	-164.7604466
LOC107068663	ATP-dependent RNA helicase DDX54	-164.709919
LOC107067412	uncharacterized protein LOC107067412	-164.6723184
LOC107071431	dynein light chain Tctex-type 1	-164.5432592
LOC107069909	odorant receptor 13a-like	-164.5293005
LOC107065838	actin-binding protein anillin-like	-164.4376994
LOC107070881	tektin-3-like	-164.3851059
LOC107072436	bromodomain-containing protein DDB_G0270170-like	-164.3700792
LOC107064538	disks large homolog 5	-164.3682675
LOC107066260	protein mago nashi homolog	-164.2889986
LOC107068698	mitochondrial fission 1 protein-like	-163.8466065
LOC107073384	mitochondrial sodium/hydrogen exchanger 9B2-like	-163.8247899
LOC107069722	arrestin homolog	-163.6513407
LOC107068779	lysophospholipid acyltransferase 7	-163.3926423
LOC107064389	transmembrane protease serine 9-like	-163.3518541
LOC107070959	methyltransferase-like protein 7B	-163.2938859
LOC107074427	uncharacterized protein LOC107074427	-163.2520875
LOC107067904	otopetrin-3-like	-163.2042485
LOC107065419	COP9 signalosome complex subunit 1	-163.1467831
LOC107072670	uncharacterized protein LOC107072670	-162.978183
LOC107071776	intraflagellar transport protein 122 homolog	-162.9540905
LOC107063778	troponin C-like	-162.9218336
LOC107068249	dnaJ homolog subfamily C member 16	-162.8089523
LOC107069161	uncharacterized protein LOC107069161	-162.7341723
LOC107072161	uncharacterized protein LOC107072161	-162.6421112
LOC107063741	procollagen-lysine,2-oxoglutarate 5-dioxygenase 3	-162.5486653
LOC107067065	rab proteins geranylgeranyltransferase component A 1	-162.513389
LOC107069122	transmembrane 9 superfamily member 2	-162.3673213
LOC107064868	protein FAM151B	-162.3358854
LOC107067206	uncharacterized protein LOC107067206	-162.2863723
LOC107071330	protein GDAP2 homolog	-162.0593514
LOC107073246	uncharacterized protein LOC107073246	-161.7929343
LOC107073488	hydroxylysine kinase	-161.7415551
LOC107072220	uncharacterized protein LOC107072220	-161.6974616
LOC107074028	putative leucine-rich repeat-containing protein DDB_G0290503	-161.6900835
LOC107067991	bromodomain-containing protein 8	-161.6836043
LOC107065935	mucin-17	-161.4790075
LOC107065647	tRNA (adenine(58)-N(1))-methyltransferase non-catalytic subunit TRM6	-161.4339516
LOC107064493	dedicator of cytokinesis protein 9	-161.3857073
LOC107071745	ELMO domain-containing protein F	-161.3529035
LOC107070054	molybdenum cofactor biosynthesis protein 1	-161.0669159
LOC107070934	kinesin-like protein KIF16B	-160.9868397
LOC107073671	girdin-like	-160.8580147
LOC107066047	hemicentin-1-like	-160.8392167
LOC107072652	excitatory amino acid transporter 1-like	-160.7374164
LOC107074386	uncharacterized protein LOC107074386	-160.6555342
LOC107072519	venom allergen 5-like	-160.5068108
LOC107067552	beta-1,3-galactosyltransferase 1-like	-160.4245568
LOC107067388	cytochrome b5-like	-160.2806521
LOC107068947	WD repeat-containing protein 35	-160.2596866
LOC107063696	uncharacterized protein PF11_0213	-160.0392312
LOC107073841	AP-1 complex subunit beta-1	-159.5500308
LOC107064468	uncharacterized protein LOC107064468	-159.453151
LOC107067786	DNA primase large subunit-like	-159.4445162
LOC107070039	uncharacterized protein LOC107070039	-159.4019052
LOC107065393	sideroflexin-1-like	-159.389118
LOC107065844	metabotropic glutamate receptor-like	-159.2503754
LOC107070187	excitatory amino acid transporter 3-like	-159.1184059
LOC107073780	uncharacterized protein LOC107073780	-159.0512198
LOC107071614	inactive dipeptidyl peptidase 10	-159.0477488
LOC107065231	uncharacterized protein LOC107065231	-158.8797866
LOC107064770	uncharacterized protein LOC107064770	-158.8066463
LOC107064352	uncharacterized protein LOC107064352	-158.6907908
LOC107072312	cadherin-86C	-158.6737572
LOC107066394	uncharacterized protein LOC107066394	-158.6543929
LOC107064816	uncharacterized protein LOC107064816	-158.6250558
LOC107063984	uncharacterized protein LOC107063984	-158.4574625
LOC107069419	uncharacterized protein LOC107069419	-158.4046479
LOC107073037	protein pigeon	-158.3202779
LOC107065875	zinc finger protein 2 homolog	-158.3145912
LOC107070877	uncharacterized protein LOC107070877	-158.2415765
Trnak-uuu	Trnak-uuu	-158.233434
LOC107073175	uncharacterized protein LOC107073175	-158.0922158
LOC107067131	calnexin-like	-158.0681949
LOC107069370	aromatic-L-amino-acid decarboxylase-like	-157.9690027
LOC107071381	transport and Golgi organization protein 1	-157.9409791
LOC107064160	protein FAM192A	-157.9226425
LOC107070371	bicaudal D-related protein homolog	-157.8756002
LOC107066190	NADH dehydrogenase [ubiquinone	-157.8468467
LOC107066221	serine/threonine-protein phosphatase 6 regulatory subunit 3	-157.6384644
LOC107064575	uncharacterized protein LOC107064575	-157.5830863
LOC107071507	gamma-aminobutyric acid type B receptor subunit 1	-157.5665996
LOC107067653	short-chain specific acyl-CoA dehydrogenase, mitochondrial	-157.5023451
LOC107063661	uncharacterized protein LOC107063661	-157.4956259
LOC107065652	acylphosphatase-1-like	-157.4299417
LOC107064615	NHP2-like protein 1 homolog	-157.4166443
LOC107070512	G-box-binding factor-like	-157.4041478
LOC107067756	glycine-rich cell wall structural protein-like	-157.157651
LOC107070136	mucin-5AC-like	-156.9123187
LOC107067780	uncharacterized protein LOC107067780	-156.9047828
LOC107071308	myb-like protein X	-156.676008
LOC107067305	chaoptin-like	-156.6510785
LOC107070239	E3 ubiquitin-protein ligase hyd	-156.5159838
LOC107073786	uncharacterized protein LOC107073786	-156.5107459
LOC107067979	high affinity cAMP-specific and IBMX-insensitive 3',5'-cyclic phosphodiesterase 8A	-156.3616465
LOC107072030	3-hydroxyacyl-CoA dehydrogenase type-2-like	-156.3437816
LOC107074587	uncharacterized protein LOC107074587	-156.3208783
LOC107069977	uncharacterized protein LOC107069977	-156.2675169
LOC107068381	protein-lysine N-methyltransferase n6amt2	-156.2370359
LOC107065739	probable serine/threonine-protein kinase roco9	-156.2282404
LOC107063714	uncharacterized protein LOC107063714	-156.2085014
LOC107067306	uncharacterized protein LOC107067306	-156.1920788
LOC107068004	uncharacterized protein LOC107068004	-156.0139335
LOC107074254	centrosomal protein of 112 kDa-like	-155.6551584
LOC107074393	39S ribosomal protein L33, mitochondrial	-155.6149405
LOC107074659	beta-TrCP	-155.5829815
LOC107064745	tryptophan 5-hydroxylase 1	-155.5189045
LOC107069309	E3 ubiquitin-protein ligase MYCBP2	-155.5019461
LOC107065210	DNA repair protein RAD51 homolog 4-like	-155.3230787
LOC107072562	uncharacterized protein LOC107072562	-155.2603745
LOC107073731	uncharacterized protein LOC107073731	-155.2014628
LOC107067523	POU domain, class 3, transcription factor 2-like	-155.1967547
LOC107070149	mismatch repair endonuclease PMS2	-154.9641894
LOC107073614	transmembrane protein 183B-like	-154.8441788
LOC107066165	ATP synthase subunit d, mitochondrial-like	-154.7736046
LOC107064230	glutamate receptor U1-like	-154.7547121
LOC107070070	solute carrier organic anion transporter family member 4A1	-154.7188586
LOC107067645	malate dehydrogenase, cytoplasmic-like	-154.597909
LOC107071518	helicase POLQ-like	-154.4959551
LOC107067267	probable Bax inhibitor 1	-154.4549915
LOC107071532	ADAMTS-like protein 4	-154.3534819
LOC107065700	leucine-rich repeat and death domain-containing protein 1-like	-154.1556028
LOC107068546	uncharacterized protein LOC107068546	-154.0841365
LOC107068922	uncharacterized protein LOC107068922	-153.9212739
LOC107068452	glucose dehydrogenase [FAD, quinone	-153.7906791
LOC107071777	uncharacterized protein LOC107071777	-153.6560478
LOC107071685	twisted gastrulation protein homolog 1-A-like	-153.507014
LOC107073938	glycerol kinase	-153.3167345
LOC107069434	NFU1 iron-sulfur cluster scaffold homolog, mitochondrial-like	-153.2916091
LOC107072414	microtubule-associated proteins 1A/1B light chain 3B-like	-153.2328051
LOC107071071	uncharacterized protein LOC107071071	-153.2147655
LOC107071217	aquaporin AQPcic-like	-153.1715064
LOC107073150	26S protease regulatory subunit 8	-153.1541572
LOC107064024	kinesin-like protein KIF18A	-152.9883138
LOC107073854	uncharacterized protein LOC107073854	-152.9519336
LOC107070165	gastrin/cholecystokinin type B receptor-like	-152.9261721
LOC107070551	putative mediator of RNA polymerase II transcription subunit 26	-152.9193137
LOC107070733	E3 ubiquitin-protein ligase LRSAM1-like	-152.9094768
LOC107074508	GDP-D-glucose phosphorylase 1	-152.814595
LOC107072103	uncharacterized protein LOC107072103	-152.7756908
LOC107072690	PHD finger protein rhinoceros	-152.5155254
LOC107069381	uncharacterized protein LOC107069381	-152.4526797
LOC107069259	tetratricopeptide repeat protein 8	-152.0794398
LOC107074598	uncharacterized protein LOC107074598	-152.0654876
LOC107065046	lysine-specific demethylase lid	-151.9632457
LOC107067221	uncharacterized protein LOC107067221	-151.6545377
LOC107067903	tektin-3-like	-151.5828731
LOC107072961	uncharacterized protein LOC107072961	-151.5185441
LOC107065822	pseudouridine-5'-phosphatase	-151.4474545
LOC107066464	diphthine methyl ester synthase	-151.2985794
LOC107071306	integral membrane protein GPR155	-151.2922553
LOC107068887	guanine nucleotide exchange factor DBS-like	-151.2383803
LOC107072418	ubiquitin-conjugating enzyme E2 H	-151.2036118
LOC107064501	oxysterol-binding protein 1	-151.0752311
LOC107070525	caprin homolog	-150.9841856
LOC107068790	mitochondrial import receptor subunit TOM40 homolog 1-like	-150.5580225
LOC107072245	coiled-coil domain-containing protein 22 homolog	-150.457873
LOC107065279	venom carboxylesterase-6-like	-150.0801329
LOC107074394	uncharacterized protein LOC107074394	-149.9822922
LOC107063825	uncharacterized protein LOC107063825	-149.7720343
LOC107068623	uncharacterized protein LOC107068623	-149.7190432
LOC107064154	MICOS complex subunit mic25-a	-149.7156448
LOC107067889	uncharacterized protein LOC107067889	-149.5079594
LOC107065886	ubiquitin-like modifier-activating enzyme 1	-149.4089467
LOC107065357	translationally-controlled tumor protein homolog	-149.3219862
LOC107065646	long-chain fatty acid transport protein 4-like	-149.0872576
LOC107073797	uncharacterized protein LOC107073797	-149.0836179
LOC107070466	protein shisa-5-like	-148.5225566
LOC107072901	uncharacterized protein LOC107072901	-148.4789739
LOC107073804	ras-related protein Rab-2	-148.3162415
LOC107071189	uncharacterized protein LOC107071189	-148.1514233
LOC107063904	neural cell adhesion molecule 2	-148.0974943
LOC107069625	uncharacterized protein LOC107069625	-147.9934679
LOC107068982	syntaxin-1B-like	-147.9150473
LOC107072780	TPPP family protein CG45057-like	-147.8439576
LOC107070099	uncharacterized protein LOC107070099	-147.8398892
LOC107069530	sodium- and chloride-dependent GABA transporter 1-like	-147.6923906
LOC107068689	ATP synthase subunit gamma, mitochondrial	-146.8135499
LOC107071174	lisH domain-containing protein ARMC9-like	-146.7797946
LOC107065329	mitochondrial pyruvate carrier 1	-146.5302399
LOC107065819	matrix metalloproteinase-14	-145.7530669
LOC107074150	uncharacterized protein LOC107074150	-145.6525255
LOC107072932	ATP-dependent DNA helicase PIF1	-145.43963
LOC107067235	uncharacterized protein LOC107067235	-144.7931856
LOC107070412	cationic amino acid transporter 3	-144.5761145
LOC107068528	uncharacterized protein LOC107068528	-144.4893201
LOC107074641	NACHT domain- and WD repeat-containing protein 1	-144.1513995
LOC107067599	uncharacterized protein LOC107067599	-143.7766812
LOC107068355	aryl-hydrocarbon-interacting protein-like 1	-143.7120404
LOC107063814	LMBR1 domain-containing protein 2 homolog	-143.6904321
LOC107074682	sodium- and chloride-dependent GABA transporter 1-like	-143.5421798
LOC107070570	uncharacterized protein LOC107070570	-143.3562596
LOC107067849	collagen alpha-5(IV) chain-like	-143.2108781
LOC107064624	vitamin K-dependent gamma-carboxylase	-143.2083968
LOC107068579	signal recognition particle receptor subunit beta	-143.0061406
LOC107069345	uncharacterized protein LOC107069345	-142.9638268
LOC107072258	guanine nucleotide-binding protein subunit gamma-e	-142.9055575
LOC107070907	cullin-associated NEDD8-dissociated protein 1	-142.753568
LOC107069617	glutathione S-transferase 1, isoform C	-142.3223165
LOC107072787	coiled-coil domain-containing protein 50	-141.8927252
LOC107069462	rRNA methyltransferase 2, mitochondrial	-141.8015675
LOC107065694	protein lifeguard 1-like	-141.3702788
LOC107069334	uncharacterized protein LOC107069334	-140.6689845
LOC107066259	succinyl-CoA ligase [ADP/GDP-forming	-140.1845903
LOC107070104	uncharacterized protein LOC107070104	-139.8552171
LOC107073977	uncharacterized protein LOC107073977	-138.9942911
LOC107071435	uncharacterized protein LOC107071435	-138.9788244
LOC107068726	26S proteasome non-ATPase regulatory subunit 6	-138.201785
LOC107070761	probable RNA helicase armi	-137.8267407
LOC107067915	odorant receptor 4-like	-135.1785456
LOC107072488	uncharacterized protein LOC107072488	-134.9950072
LOC107065170	NEDD4 family-interacting protein 1-like	-134.7523828
LOC107070815	calreticulin	-133.9630951
LOC107072065	endoplasmic reticulum resident protein 29	-130.5945717
LOC107070992	embryonic stem cell-specific 5-hydroxymethylcytosine-binding protein	-128.8242497
LOC107064768	uncharacterized protein LOC107064768	-126.1957905
LOC107068654	enolase	-115.9318156
LOC107067059	heat shock 70 kDa protein cognate 4	-102.4769607
LOC107066237	ras-like GTP-binding protein Rho1	-95.48844467
LOC107067352	ras-related protein Rab-1A	-15.3091519
LOC107067109	ubiquitin-conjugating enzyme E2-17 kDa	19.78899762
LOC107074330	protein CNPPD1	79.23185044
LOC107071334	eukaryotic initiation factor 4A-I	83.51627388
LOC107068201	lissencephaly-1 homolog	89.65638784
LOC107072036	uncharacterized protein LOC107072036	93.17853118
LOC107073870	peptidyl-prolyl cis-trans isomerase FKBP8	94.79574927
LOC107072241	homeobox protein invected-like	99.55977789
LOC107067395	zinc transporter 9	99.69031428
LOC107073189	growth hormone-inducible transmembrane protein-like	101.471794
LOC107070362	GRB2-associated-binding protein 2	101.7015476
LOC107065998	AMP deaminase 2-like	103.5563484
LOC107073629	seipin	108.2006011
LOC107074002	uncharacterized protein DDB_G0285917-like	109.5070618
LOC107069510	vang-like protein 2	109.8591461
LOC107067984	uncharacterized protein LOC107067984	110.6914978
LOC107072553	transmembrane protein 192	111.7936662
LOC107070721	peroxidase-like	113.2269915
LOC107070615	fructose-bisphosphate aldolase-like	113.395822
LOC107068389	T-box-containing protein TBXT	113.868047
LOC107070479	uncharacterized protein LOC107070479	113.8719866
LOC107067132	elongation factor 1-alpha	114.0432547
LOC107070109	huntingtin-interacting protein K	114.0701572
LOC107071277	ATP-dependent RNA helicase dbp2-like	114.6872365
LOC107069699	nuclear pore complex protein Nup214	114.8522058
LOC107073809	spermatogenesis-associated protein 20	114.8673368
LOC107066876	dual specificity mitogen-activated protein kinase kinase 7-like	114.9437729
LOC107064960	uncharacterized protein LOC107064960	115.3879244
LOC107074484	uncharacterized protein LOC107074484	115.8532518
LOC107074677	U4/U6.U5 tri-snRNP-associated protein 2	116.2574629
LOC107074340	E3 ubiquitin-protein ligase KCMF1-like	117.0136475
LOC107071452	uncharacterized protein LOC107071452	117.2537292
LOC107070384	antizyme inhibitor 2-like	117.4298445
LOC107065623	DNA-directed RNA polymerases I, II, and III subunit RPABC3	118.0354597
LOC107066112	mannosyl-oligosaccharide 1,2-alpha-mannosidase IA	118.3411343
LOC107063683	2-phosphoxylose phosphatase 1	118.8726934
LOC107070450	alpha-protein kinase 1-like	118.9312416
LOC107069550	protein YIPF5	119.5468003
LOC107066115	NCK-interacting protein with SH3 domain	119.8433644
LOC107066521	elongation factor Tu GTP-binding domain-containing protein 1	120.1769665
LOC107071365	zinc finger protein GLI1	120.3467089
LOC107064962	host cell factor 1	121.3730537
LOC107070922	uncharacterized protein LOC107070922	121.3732826
LOC107064658	sn1-specific diacylglycerol lipase alpha	121.4624664
LOC107069455	general transcription factor 3C polypeptide 5	122.213114
LOC107067841	E3 ubiquitin-protein ligase MIB2	122.2408632
LOC107071891	vacuolar fusion protein MON1 homolog A	122.324795
LOC107064434	protein BCL9 homolog	122.3696751
LOC107067178	AN1-type zinc finger protein 2A-like	122.4070989
LOC107065994	S-methyl-5'-thioadenosine phosphorylase-like	122.7049174
LOC107071985	putative ATP-dependent RNA helicase DHX33	122.764294
LOC107071088	RING finger and SPRY domain-containing protein 1-like	122.8125062
LOC107064038	mucin-2-like	122.8630843
LOC107068749	fragile X mental retardation syndrome-related protein 1	122.8874208
LOC107063941	acyl-CoA Delta(11) desaturase	123.5946497
LOC107069715	nuclear pore complex protein Nup93-like	123.7902622
LOC107069830	uncharacterized protein LOC107069830	124.2570837
LOC107072935	palmitoyltransferase ZDHHC6	124.3310922
LOC107063638	cilia- and flagella-associated protein 36	124.7733482
LOC107070568	endoplasmic reticulum-Golgi intermediate compartment protein 2	125.0054723
LOC107074582	uncharacterized protein LOC107074582	125.0321487
LOC107064177	39S ribosomal protein L13, mitochondrial	125.0716655
LOC107071127	26S protease regulatory subunit 10B	125.2008451
LOC107071934	sodium-dependent neutral amino acid transporter B(0)AT3	125.3739192
LOC107072684	neurocalcin-delta B-like	125.4836869
LOC107071829	homeobox protein extradenticle-like	125.7755174
LOC107067718	beta-1,3-glucan-binding protein-like	126.2349977
LOC107072943	uncharacterized protein LOC107072943	126.2937262
LOC107072119	putative uncharacterized protein DDB_G0282133	126.5833285
LOC107071528	uncharacterized threonine-rich GPI-anchored glycoprotein PJ4664.02-like	126.6466974
LOC107072598	protein catecholamines up	126.9195449
LOC107072075	glycosyltransferase 25 family member-like	127.0197429
LOC107067852	RNA-binding protein 4-like	127.4520098
LOC107074419	uncharacterized protein LOC107074419	127.4667728
LOC107068342	ubiquitin-conjugating enzyme E2 R2	127.7665628
LOC107071307	myeloid leukemia factor	128.1035653
LOC107069869	dual specificity protein phosphatase CDC14A-like	128.9371678
LOC107066003	UPF0454 protein C12orf49 homolog	129.1919451
LOC107073747	uncharacterized protein LOC107073747	129.3675999
LOC107074657	guanylate kinase	129.4018161
LOC107063624	serine protease easter-like	129.4384328
LOC107072927	geminin-like	129.7287384
LOC107073393	fidgetin-like protein 1	129.8676449
LOC107068292	mitochondrial import inner membrane translocase subunit Tim13	129.9170226
LOC107063759	copper-transporting ATPase 1	129.9613986
LOC107073398	uncharacterized protein LOC107073398	130.0324624
LOC107070114	pyroglutamyl-peptidase 1	130.0733028
LOC107066915	ubiquitin-conjugating enzyme E2-24 kDa	130.1435238
LOC107069586	uncharacterized protein LOC107069586	130.2678825
LOC107074459	uncharacterized protein LOC107074459	130.2759108
LOC107071234	protein LSM12 homolog	130.4914666
LOC107072031	uncharacterized protein LOC107072031	130.5019645
LOC107066728	cyclin-H	130.6534448
LOC107066153	SUZ domain-containing protein 1	130.8432427
LOC107072722	5-demethoxyubiquinone hydroxylase, mitochondrial	130.9341846
LOC107073036	nucleoporin NUP53	130.9742263
LOC107073131	peptidyl-prolyl cis-trans isomerase NIMA-interacting 1-like	130.9920735
LOC107071327	putative leucine-rich repeat-containing protein DDB_G0290503	131.1055744
LOC107072504	uncharacterized protein LOC107072504	131.1458174
LOC107066093	ubiquitin-conjugating enzyme E2 Q2	131.232796
LOC107068310	serine-rich adhesin for platelets-like	131.2367707
LOC107069399	WAS/WASL-interacting protein family member 1-like	131.324064
LOC107072449	uncharacterized protein LOC107072449	131.434124
LOC107072074	glycosyltransferase 25 family member-like	131.6948055
LOC107064267	pre-mRNA-splicing factor Syf2	132.0237433
LOC107071531	methylosome subunit pICln	132.2380996
LOC107069546	uncharacterized protein LOC107069546	132.3419823
LOC107069958	odorant receptor 13a-like	133.1122144
LOC107067282	homeobox protein 9-like	133.4797268
LOC107068312	glutamate receptor-interacting protein 1	133.7430896
LOC107064074	guanylate cyclase 32E-like	133.7576416
LOC107066553	probable tRNA N6-adenosine threonylcarbamoyltransferase	133.7737218
LOC107068945	AP-3 complex subunit mu-1	133.8807711
LOC107072830	solute carrier organic anion transporter family member 2A1-like	134.0058411
LOC107064596	apoptosis-resistant E3 ubiquitin protein ligase 1	134.044802
LOC107066331	optic atrophy 3 protein homolog	134.0781169
LOC107066940	xaa-Pro aminopeptidase 1-like	134.1097894
LOC107069950	ubiquitin-associated domain-containing protein 1	134.2070048
LOC107068537	probable WRKY transcription factor protein 1	134.3169551
LOC107063821	E3 ubiquitin-protein ligase Hakai	134.3554666
LOC107070269	acyl-CoA:lysophosphatidylglycerol acyltransferase 1-like	134.3669325
LOC107064386	protein dpy-30 homolog	134.4206908
LOC107069186	CTP synthase	135.0133804
LOC107073979	40S ribosomal protein S6-like	135.0538989
LOC107071271	uncharacterized protein LOC107071271	135.0769837
LOC107073334	uncharacterized protein LOC107073334	135.0949402
LOC107072097	bromodomain-containing protein 2-like	135.2309072
LOC107066592	interferon regulatory factor 2-binding protein-like B	135.3942482
LOC107068760	homeobox protein Hox-B1a-like	135.6064348
LOC107065518	headcase protein	136.0299528
LOC107071700	serine-rich adhesin for platelets	136.0377818
LOC107073533	uncharacterized protein LOC107073533	136.0509244
LOC107067683	cyclic AMP-responsive element-binding protein 1-like	136.1277598
LOC107072088	DNA excision repair protein ERCC-1	136.1497397
LOC107070311	uncharacterized protein LOC107070311	136.4087191
LOC107073336	guanine nucleotide-binding protein subunit alpha homolog	136.5615653
LOC107073461	LOW QUALITY PROTEIN: craniofacial development protein 2-like	136.5762111
LOC107071758	putative sodium-coupled neutral amino acid transporter 7	136.6957222
LOC107073053	uncharacterized protein LOC107073053	136.7588592
LOC107068405	ATPase ASNA1 homolog	136.8076429
LOC107068030	cell wall protein DAN4	136.9438013
LOC107074074	40S ribosomal protein S2	136.9804326
LOC107073311	adenylate cyclase type 2	137.0281239
LOC107066946	uncharacterized protein LOC107066946	137.0782485
LOC107073164	intraflagellar transport protein 80 homolog	137.1144012
LOC107067303	TAR DNA-binding protein 43-like	137.2432806
LOC107065156	synaptic vesicle membrane protein VAT-1 homolog-like	137.2955049
LOC107069236	homeobox protein PKNOX2-like	137.4723822
LOC107065027	SH3 domain-binding glutamic acid-rich protein homolog	137.5070593
LOC107066358	zinc finger protein OZF-like	137.5419117
LOC107064860	uncharacterized protein DDB_G0283697-like	137.6638117
LOC107070282	histone deacetylase complex subunit SAP130	137.9141772
LOC107065314	zygotic gap protein knirps-like	138.256303
LOC107067537	microtubule-associated protein futsch-like	138.3438988
LOC107072587	microphthalmia-associated transcription factor	138.4399043
LOC107066634	yrdC domain-containing protein, mitochondrial	138.4431917
LOC107073074	serine/threonine-protein kinase VRK1-like	138.5176515
LOC107064865	uncharacterized protein LOC107064865	138.6058831
LOC107065079	TPR-containing protein DDB_G0280363-like	139.247502
LOC107074111	phosphatidylinositol 3-kinase regulatory subunit alpha-like	139.2987867
LOC107066123	uncharacterized protein LOC107066123	139.299376
LOC107068043	uncharacterized protein LOC107068043	139.3940604
LOC107065412	xenotropic and polytropic retrovirus receptor 1 homolog	139.5118332
LOC107073784	RNA-binding protein 12B-like	139.5301749
LOC107072597	uncharacterized protein LOC107072597	139.6082749
LOC107074049	uncharacterized protein LOC107074049	139.7077958
LOC107070406	putative fatty acyl-CoA reductase CG8306	139.7081858
LOC107072162	forkhead box protein P2	139.7088751
LOC107072399	protein pygopus	139.8790877
LOC107071575	sine oculis-binding protein homolog	139.9112843
LOC107069226	AT-rich interactive domain-containing protein 2-like	140.1159837
LOC107073166	zinc finger FYVE domain-containing protein 1-like	140.225423
LOC107064075	uncharacterized protein LOC107064075	140.4136387
LOC107070150	mucin-5AC	140.4322184
LOC107066088	BAG domain-containing protein Samui	140.4821889
LOC107067139	superoxide dismutase [Cu-Zn	140.8364469
LOC107069204	abl interactor 2	140.8624034
LOC107072026	BTB/POZ domain-containing protein 10	140.885171
LOC107067364	alkylglycerol monooxygenase-like	140.8955843
LOC107066758	homeobox protein cut-like	140.897703
LOC107065137	uncharacterized protein LOC107065137	141.0187611
LOC107069193	muscle-specific protein 20-like	141.1359939
LOC107072559	nicotinamide riboside kinase 1	141.1719799
LOC107071675	anosmin-1	141.3097833
LOC107066016	serine protease snake-like	141.3282793
LOC107063692	uncharacterized protein LOC107063692	141.3507067
LOC107073237	ubiquitin fusion degradation protein 1 homolog	141.3792223
LOC107073247	heat shock protein 70 A2-like	141.4175822
LOC107069165	synaptosomal-associated protein 25	141.6017179
LOC107066274	uncharacterized protein LOC107066274	141.6834544
LOC107064690	peripheral plasma membrane protein CASK	141.7166954
LOC107071570	protein transport protein Sec23A	141.718222
LOC107068184	26S proteasome non-ATPase regulatory subunit 8	141.7962068
LOC107071918	catenin delta-2	141.8162433
LOC107070816	exosome complex component CSL4	141.9444354
LOC107070545	opioid-binding protein/cell adhesion molecule-like	142.0305287
LOC107066800	protein SMG9	142.1056336
LOC107072437	protein FAM50 homolog	142.1096266
LOC107072673	cadherin-89D	142.1211664
LOC107071440	cyclin-dependent kinase 7	142.2306918
LOC107070601	ras-like protein family member 10B	142.2576998
LOC107070804	zinc finger protein 845-like	142.2615692
LOC107070011	uncharacterized protein LOC107070011	142.3490742
LOC107065477	heat shock 70 kDa protein cognate 4-like	142.3650375
LOC107068764	dual specificity protein kinase CLK2	142.4374991
LOC107070453	uncharacterized protein LOC107070453	142.4856466
LOC107069469	uncharacterized protein LOC107069469	142.5476245
LOC107070462	transcription initiation factor IIB	142.8710821
LOC107071631	basic helix-loop-helix transcription factor scleraxis	142.9007745
LOC107066161	transducin beta-like protein 3	143.1648862
LOC107073724	uncharacterized protein LOC107073724	143.2138996
LOC107065083	LOW QUALITY PROTEIN: alkaline phosphatase-like	143.2800553
LOC107067455	ralBP1-associated Eps domain-containing protein 1	143.426299
LOC107066903	uncharacterized protein LOC107066903	143.6172302
LOC107073274	negative elongation factor B-like	143.6329364
LOC107074382	uncharacterized protein LOC107074382	143.6919419
LOC107067822	uncharacterized protein LOC107067822	143.7658492
LOC107070750	uncharacterized protein DDB_G0286299-like	143.7759152
LOC107069954	coiled-coil domain-containing protein 25	143.8068555
LOC107065425	uncharacterized protein LOC107065425	143.8180553
LOC107069793	nuclear transcription factor Y subunit gamma-like	143.8646892
LOC107066879	mitochondrial coenzyme A transporter SLC25A42-like	143.9967091
LOC107070326	uncharacterized protein LOC107070326	144.2434847
LOC107073214	myotubularin-related protein 9	144.2843933
LOC107068343	microsomal glutathione S-transferase 1-like	144.292456
LOC107072462	uncharacterized protein LOC107072462	144.4311609
LOC107073685	nose resistant to fluoxetine protein 6-like	144.649989
LOC107066782	probable tRNA (uracil-O(2)-)-methyltransferase	144.702094
LOC107071999	phospholipase D2	144.7325466
LOC107063974	protoheme IX farnesyltransferase, mitochondrial	144.7336501
LOC107070133	netrin-1-like	144.7418646
LOC107074018	uncharacterized protein C1orf198 homolog	144.7437068
LOC107072577	uncharacterized protein LOC107072577	144.81388
LOC107068792	O-phosphoseryl-tRNA(Sec) selenium transferase	144.9330869
LOC107066523	serum response factor-binding protein 1-like	145.0382495
LOC107065601	defective pharyngeal development protein 4-like	145.0731237
LOC107068912	uncharacterized protein LOC107068912	145.1296113
LOC107066680	barH-like 1 homeobox protein	145.194515
LOC107063896	probable ATP-dependent RNA helicase DHX35	145.245969
LOC107065931	ankyrin repeat domain-containing protein 6	145.2470573
LOC107065199	testican-2	145.3165461
LOC107064799	chymotrypsinogen 2-like	145.4815299
LOC107065049	polypeptide N-acetylgalactosaminyltransferase 5	145.5945258
LOC107065725	THO complex subunit 6 homolog	145.6508205
LOC107070642	uncharacterized protein LOC107070642	145.7943414
LOC107068068	uncharacterized protein CG10915	145.8579641
LOC107065621	popeye domain-containing protein 3-like	145.8992741
LOC107066226	integrin-alpha FG-GAP repeat-containing protein 2-like	145.9569187
LOC107073326	homeobox protein extradenticle	146.006915
LOC107071931	tigger transposable element-derived protein 1-like	146.0133405
LOC107065474	mediator of RNA polymerase II transcription subunit 28-like	146.2316779
LOC107066989	disks large homolog 4-like	146.2426427
LOC107069910	beta-1,3-galactosyltransferase 5-like	146.3076936
LOC107074145	polyglutamine-binding protein 1	146.3621529
LOC107071232	uncharacterized protein LOC107071232	146.4791776
LOC107067507	uncharacterized protein LOC107067507	146.4979874
LOC107065749	GATA-binding factor C-like	146.6458283
LOC107066979	trafficking protein particle complex subunit 2-like protein	146.7781673
LOC107066823	coronin-6	146.789656
LOC107067895	uncharacterized protein LOC107067895	146.7933483
LOC107072663	actin-interacting protein 1	146.9894716
LOC107072461	putative fatty acyl-CoA reductase CG5065	147.1632762
LOC107067396	titin-like	147.1705496
LOC107064123	uncharacterized protein LOC107064123	147.1919285
LOC107067411	tRNA (guanine-N(7)-)-methyltransferase	147.2101557
LOC107069772	probable serine/threonine-protein kinase DDB_G0282963	147.4058284
LOC107071935	uncharacterized protein LOC107071935	147.488806
LOC107071711	troponin C, isoform 2-like	147.7625482
LOC107065011	peptidyl-prolyl cis-trans isomerase CWC27 homolog	147.994088
LOC107070052	LON peptidase N-terminal domain and RING finger protein 3	148.0782891
LOC107066954	uncharacterized protein LOC107066954	148.1182294
LOC107066426	uncharacterized protein LOC107066426	148.2517558
LOC107070974	uncharacterized protein LOC107070974	148.587489
LOC107066485	uncharacterized protein LOC107066485	148.7380521
LOC107070185	tRNA-dihydrouridine(47) synthase [NAD(P)(+)	148.7532557
LOC107065458	vesicle transport protein SFT2B	148.8720419
LOC107066246	transcription factor E2F5	148.8759157
LOC107072782	uncharacterized protein LOC107072782	148.9447805
LOC107072496	phosphoglucomutase	149.0065904
LOC107068805	NF-kappa-B inhibitor cactus	149.1027697
LOC107065953	ribonuclease inhibitor	149.1720926
LOC107066389	39S ribosomal protein L17, mitochondrial	149.2587575
LOC107067451	uncharacterized protein LOC107067451	149.2846662
LOC107069541	zinc finger protein 384-like	149.3233322
LOC107070456	pupal cuticle protein G1A-like	149.3561971
LOC107068365	40S ribosomal protein S25	149.4044552
LOC107072765	iodotyrosine deiodinase 1	149.4764133
LOC107069583	uncharacterized protein LOC107069583	149.4873632
LOC107064594	ubiquitin-40S ribosomal protein S27a	149.5675047
LOC107068144	protein CBFA2T2	149.5913794
LOC107065395	uncharacterized protein LOC107065395	149.6090179
LOC107072662	modifier of mdg4-like	149.6311914
LOC107068390	E3 ubiquitin-protein ligase parkin	149.6535488
LOC107066710	uncharacterized protein C18orf19 homolog B	149.7308407
LOC107066878	mitotic checkpoint protein BUB3	149.7741956
LOC107070401	zinc finger and BTB domain-containing protein 41	149.7806285
LOC107069251	zinc finger protein ush	150.0939873
LOC107072614	ubiquitin domain-containing protein 1	150.3258294
LOC107069024	nuclear hormone receptor FTZ-F1 beta	150.3333426
LOC107073605	uncharacterized protein LOC107073605	150.389355
LOC107070575	protein FAM50 homolog	150.4654276
LOC107070189	basement membrane-specific heparan sulfate proteoglycan core protein	151.0972196
LOC107069446	UPF0472 protein C16orf72 homolog	151.2169267
LOC107067156	ras-interacting protein RIP3-like	151.226237
LOC107069923	proton-coupled amino acid transporter 1-like	151.3112468
LOC107069623	uncharacterized protein LOC107069623	151.3146893
LOC107070785	uncharacterized protein LOC107070785	151.4689932
LOC107069616	B-box type zinc finger protein ncl-1	151.4709178
LOC107064707	importin-9	151.5563759
LOC107072208	AP-3 complex subunit sigma-2	151.6992731
LOC107070079	uncharacterized protein LOC107070079	151.7929445
LOC107074652	RAB6A-GEF complex partner protein 2	151.9282388
LOC107067147	ribokinase-like	152.0808896
LOC107064242	uncharacterized protein LOC107064242	152.1315282
LOC107068075	probable glutamine-dependent NAD(+) synthetase	152.1718271
LOC107068500	ejaculatory bulb-specific protein 3-like	152.2112033
LOC107073638	cytochrome P450 4C1-like	152.2263462
LOC107073960	insulin gene enhancer protein ISL-1	152.2996727
LOC107066058	KH domain-containing protein akap-1	152.3667992
LOC107068682	rho GTPase-activating protein 100F	152.4901454
LOC107067037	PEST proteolytic signal-containing nuclear protein-like	152.5492024
LOC107066827	thymidylate kinase	152.6681016
LOC107067415	acetylcholine receptor subunit alpha-like	152.7193387
LOC107065704	cob(I)yrinic acid a,c-diamide adenosyltransferase, mitochondrial-like	152.8307313
LOC107068263	uncharacterized protein LOC107068263	152.8588451
LOC107068070	facilitated trehalose transporter Tret1-like	152.9163849
LOC107073524	uncharacterized protein LOC107073524	152.9830394
LOC107064534	autophagy protein 12-like	152.9972974
LOC107065223	dihydroorotate dehydrogenase (quinone), mitochondrial	153.1043622
LOC107066051	interferon-inducible double-stranded RNA-dependent protein kinase activator A homolog	153.1121815
LOC107066550	uncharacterized protein LOC107066550	153.1210443
LOC107066334	glycerol kinase-like	153.1679688
LOC107073526	uncharacterized protein LOC107073526	153.3295296
LOC107064333	cGMP-dependent protein kinase, isozyme 2 forms cD4/T1/T3A/T3B-like	153.3405159
LOC107063758	RNA 3'-terminal phosphate cyclase	153.4417049
LOC107072912	uncharacterized protein LOC107072912	153.690359
LOC107072913	uncharacterized protein LOC107072913	153.8786536
LOC107071783	actin-related protein 1	153.9493641
LOC107070958	tyramine beta-hydroxylase	153.9522656
LOC107073567	uncharacterized protein LOC107073567	154.1170614
LOC107064430	uncharacterized protein LOC107064430	154.2448815
LOC107063884	protein argonaute-2	154.3085015
LOC107066409	cAMP-dependent protein kinase catalytic subunit beta-like	154.4581259
LOC107070836	MKL/myocardin-like protein 1	154.4649922
LOC107069635	uncharacterized protein LOC107069635	154.4783167
LOC107065381	uncharacterized protein LOC107065381	154.8205836
LOC107072855	uncharacterized protein LOC107072855	154.8297108
LOC107068852	zinc finger protein 729-like	154.9580691
LOC107071642	cytoplasmic protein NCK1	154.9667982
LOC107068466	double-strand-break repair protein rad21 homolog	155.0085061
LOC107069839	uncharacterized protein LOC107069839	155.0107624
LOC107071810	coiled-coil domain-containing protein 43	155.2768553
LOC107071150	uncharacterized protein LOC107071150	155.2785985
LOC107071203	uncharacterized protein LOC107071203	155.4317507
LOC107072955	uncharacterized protein LOC107072955	155.5139862
LOC107071900	uncharacterized protein LOC107071900	155.6661914
LOC107067846	retinal homeobox protein Rx2-like	155.751812
LOC107074533	cell division control protein 45 homolog	155.7653837
LOC107070687	autophagy-related protein 16-1	155.8954447
LOC107065978	calcitonin gene-related peptide type 1 receptor-like	155.9649377
LOC107065508	C-terminal-binding protein	156.0031069
LOC107069646	rhomboid-related protein 2	156.2279001
LOC107071200	WD repeat-containing protein 18	156.2716455
LOC107065403	trypsin-2-like	156.2929292
LOC107065342	TNF receptor-associated factor 4	156.3621822
LOC107066671	F-box/LRR-repeat protein 7-like	156.370804
LOC107066489	BRCA1-A complex subunit Abraxas-like	156.4988259
LOC107073474	uncharacterized protein LOC107073474	156.7526141
LOC107073956	collagen type IV alpha-3-binding protein	156.8021248
LOC107064814	uncharacterized protein LOC107064814	156.8572647
LOC107072025	SNAPIN protein homolog	156.8645375
LOC107065536	fatty acid synthase-like	156.8918034
LOC107074558	uncharacterized protein LOC107074558	156.9366818
LOC107072574	dystroglycan-like	156.9858387
LOC107067261	ankyrin-3-like	157.0991925
LOC107069649	leucine-rich repeat and immunoglobulin-like domain-containing nogo receptor-interacting protein 4	157.1446554
LOC107067738	fatty acid synthase	157.2108754
LOC107073092	synapse-associated protein 1	157.2729247
LOC107073172	breast cancer anti-estrogen resistance protein 3	157.4167957
LOC107064138	abhydrolase domain-containing protein 4	157.43069
LOC107067053	pituitary homeobox x	157.4388979
LOC107071462	uncharacterized protein LOC107071462	157.4705889
LOC107074108	beta-hexosaminidase subunit beta-like	157.6682482
LOC107067319	3'-5' ssDNA/RNA exonuclease TatD	157.6956755
LOC107072222	uncharacterized protein LOC107072222	157.7007138
LOC107067183	uncharacterized protein LOC107067183	157.7398028
LOC107073871	peptidyl-prolyl cis-trans isomerase 5	157.7684817
LOC107068152	protein KTI12 homolog	157.7747201
LOC107072672	uncharacterized protein LOC107072672	158.297488
LOC107072906	elongation of very long chain fatty acids protein AAEL008004-like	158.3146671
LOC107065718	serum response factor homolog B-like	158.4411676
LOC107064778	neurogenic protein mastermind-like	158.6301029
LOC107073588	uncharacterized protein LOC107073588	159.0945904
LOC107067613	pupal cuticle protein Edg-91-like	159.1616111
LOC107071509	uncharacterized protein LOC107071509	159.254241
LOC107065356	inactive dipeptidyl peptidase 10	159.325505
LOC107069354	Krueppel-like factor 7	159.4459933
LOC107064132	28S ribosomal protein S5, mitochondrial	159.4495715
LOC107072182	beta-1,4-mannosyl-glycoprotein 4-beta-N-acetylglucosaminyltransferase	159.5013299
LOC107067095	nucleoside diphosphate kinase 6	159.5115493
LOC107070018	twitchin	159.7010242
LOC107068773	POU domain protein CF1A	159.7019659
LOC107066223	uncharacterized protein LOC107066223	159.8803382
LOC107071126	uncharacterized protein LOC107071126	159.953767
LOC107066856	uncharacterized protein LOC107066856	160.0010296
LOC107072343	cell division cycle protein 123 homolog	160.2562658
LOC107071397	probable uridine-cytidine kinase	160.3261325
LOC107073917	vitellogenin-like	160.4178851
LOC107064519	uncharacterized protein LOC107064519	160.5877513
LOC107064536	uncharacterized protein LOC107064536	160.6050251
LOC107074379	uncharacterized protein LOC107074379	160.7194907
LOC107065848	insulin-like growth factor 2 mRNA-binding protein 1	161.2241639
LOC107074123	Down syndrome cell adhesion molecule-like protein Dscam2	161.3582631
LOC107069011	sodium/potassium/calcium exchanger 3	161.4411032
LOC107065368	sialin-like	161.5556697
LOC107066851	alpha-catulin	161.5842497
LOC107067154	Bardet-Biedl syndrome 2 protein homolog	161.7009512
LOC107073097	mitochondrial pyruvate carrier 2-like	161.7402652
LOC107066674	S-adenosylmethionine mitochondrial carrier protein-like	161.844908
LOC107065579	proclotting enzyme	161.9277003
LOC107068836	putative zinc metalloproteinase YIL108W	162.0074644
LOC107068012	protein phosphatase 1 regulatory subunit pprA-like	162.0167544
LOC107072941	exocyst complex component 2	162.0436397
LOC107071446	phosphorylase b kinase gamma catalytic chain, skeletal muscle/heart isoform	162.2894614
LOC107067045	zinc finger protein 497-like	162.2963095
LOC107068715	uncharacterized protein LOC107068715	162.4072866
LOC107074007	5'-AMP-activated protein kinase subunit beta-1-like	162.5390201
LOC107070336	uncharacterized protein LOC107070336	162.7100329
LOC107066127	uncharacterized protein LOC107066127	162.8008862
LOC107064359	proteasome subunit beta type-2-like	162.8498262
LOC107074363	density-regulated protein homolog	163.1061756
LOC107065549	protein disulfide-isomerase A6	163.2525689
LOC107065926	leptin receptor gene-related protein	163.2631262
LOC107068485	translation elongation factor 2	163.400967
LOC107067644	mitochondrial ribosome-associated GTPase 2	163.5117737
LOC107071534	DNA-binding protein D-ETS-4-like	163.5613503
LOC107070735	synaptic vesicle glycoprotein 2B-like	163.9234145
LOC107065531	sodium channel protein 60E	164.3003987
LOC107066666	PRKCA-binding protein	164.3081589
LOC107074287	ribose-phosphate pyrophosphokinase 1	164.7446168
LOC107067254	myb-like protein D	164.9626094
LOC107072475	uncharacterized protein LOC107072475	165.0147923
LOC107070391	glutamate--cysteine ligase regulatory subunit	165.0153229
LOC107066631	proline dehydrogenase 1, mitochondrial	165.0189876
LOC107068294	transcriptional repressor protein YY1-like	165.0769503
LOC107067778	uncharacterized protein LOC107067778	165.1161588
LOC107073542	uncharacterized protein LOC107073542	165.1589916
LOC107071311	uncharacterized protein LOC107071311	165.256836
LOC107070668	cyclin-dependent kinase 9-like	165.3459996
LOC107070599	transcription factor Sp9	165.4587895
LOC107073226	forkhead box protein E1-like	165.5976768
LOC107068502	GATA zinc finger domain-containing protein 10-like	165.6459843
LOC107073704	uncharacterized protein LOC107073704	165.7051321
LOC107066756	peptidyl-prolyl cis-trans isomerase H	165.7915359
LOC107071875	peroxisomal targeting signal 1 receptor	166.0215412
LOC107065009	uncharacterized protein LOC107065009	166.1074529
LOC107068217	kinesin-related protein 4	166.1156662
LOC107065685	peroxidase	166.349583
LOC107064470	kinesin-like protein CG14535	166.5456333
LOC107070957	putative phospholipase B-like lamina ancestor	166.6464573
LOC107070303	AFG3-like protein 2	166.6507396
LOC107071166	sorting and assembly machinery component 50 homolog	166.7502703
LOC107069936	uncharacterized protein LOC107069936	166.804108
LOC107064595	ubiquitin-40S ribosomal protein S27a	166.9239105
LOC107064067	cholinesterase 2-like	166.9909477
LOC107064420	plasminogen activator inhibitor 1 RNA-binding protein	167.0509312
LOC107067515	zinc finger protein 585B-like	167.5446951
LOC107072205	cyclic AMP-dependent transcription factor ATF-2	167.588588
LOC107069577	uncharacterized protein LOC107069577	167.7673985
LOC107068855	growth factor receptor-bound protein 14-like	167.7733016
LOC107064857	protein enabled-like	168.0395624
LOC107065557	transmembrane protein adipocyte-associated 1 homolog	168.1344842
LOC107067271	autism susceptibility gene 2 protein-like	168.1606165
LOC107064743	uncharacterized protein LOC107064743	168.5782152
LOC107074635	BCL2/adenovirus E1B 19 kDa protein-interacting protein 3	168.6585618
LOC107066624	heat shock 70 kDa protein cognate 5	168.9793027
LOC107064509	protein lin-9 homolog	169.016542
LOC107068801	CUE domain-containing protein 2	169.1227149
LOC107071899	uncharacterized protein LOC107071899	169.2769234
LOC107068577	histidine protein methyltransferase 1 homolog	169.2829116
LOC107065520	uncharacterized protein LOC107065520	169.36621
LOC107069835	uncharacterized protein LOC107069835	169.7763916
LOC107068108	uncharacterized protein LOC107068108	169.8607087
LOC107065695	uridine-cytidine kinase-like 1	170.1199586
LOC107072127	cytochrome P450 4C1-like	170.3977359
LOC107067236	UDP-N-acetylglucosamine transferase subunit ALG14	170.7178313
LOC107067093	uncharacterized protein LOC107067093	170.8143898
LOC107067789	uncharacterized protein LOC107067789	170.8383156
LOC107066901	uncharacterized protein LOC107066901	170.8696296
LOC107073973	WD and tetratricopeptide repeats protein 1-like	170.8854351
LOC107074329	uncharacterized protein LOC107074329	170.9915493
LOC107074361	serine/threonine-protein kinase ULK2	171.1700335
LOC107069716	RNA pseudouridylate synthase domain-containing protein 2-like	171.3575827
LOC107064875	blood vessel epicardial substance-A-like	171.3626275
LOC107065324	protein eyes shut	171.4456789
LOC107065710	histone-lysine N-methyltransferase Suv4-20-like	171.4609337
LOC107067228	uncharacterized protein LOC107067228	171.4656132
LOC107068035	zinc finger protein 391-like	171.5936801
LOC107073623	peroxidase-like	171.5953871
LOC107074402	protein bowel-like	171.800961
LOC107064556	sentrin-specific protease 8-like	172.0050921
LOC107074698	RNA-binding protein MEX3B	172.2110236
LOC107070392	putative transcription factor SOX-14	172.21824
LOC107064108	uncharacterized protein LOC107064108	172.5927472
LOC107065766	proto-oncogene tyrosine-protein kinase receptor Ret-like	172.6660026
LOC107065228	uncharacterized protein LOC107065228	172.7744626
LOC107071943	protein PIH1D3	172.9468298
LOC107072761	uncharacterized protein LOC107072761	173.0435508
LOC107065361	cytochrome P450 4C1-like	173.0484565
LOC107067579	probable elongator complex protein 3	173.0717866
LOC107065096	DAZ-associated protein 2-like	173.1687512
LOC107073360	uncharacterized protein LOC107073360	173.2640233
LOC107071856	cytosolic endo-beta-N-acetylglucosaminidase	173.2954519
LOC107066991	uncharacterized protein LOC107066991	173.3083071
LOC107073939	protein timeless homolog	173.4905322
LOC107070813	mediator of RNA polymerase II transcription subunit 15	173.496912
LOC107068304	methyltransferase-like protein 2-A	173.5538937
LOC107068673	4-hydroxybenzoate polyprenyltransferase, mitochondrial	173.5828655
LOC107065764	uncharacterized protein LOC107065764	173.6024727
LOC107068160	enhancer of polycomb homolog 1	173.6762863
LOC107068084	uncharacterized protein LOC107068084	173.7023539
LOC107069140	WW domain-containing oxidoreductase	173.8436118
LOC107070773	uncharacterized protein LOC107070773	173.8774866
LOC107063969	protein archease-like	174.0666293
LOC107070669	catalase	174.2630351
LOC107071684	uncharacterized protein LOC107071684	174.3761421
LOC107072950	uncharacterized protein LOC107072950	174.3984162
LOC107070751	zinc finger CCCH domain-containing protein 15 homolog	174.4278317
LOC107073958	histone deacetylase Rpd3	174.5218186
LOC107064258	histone H3.3	174.546841
LOC107063765	uncharacterized protein LOC107063765	174.7692011
LOC107070985	LOW QUALITY PROTEIN: homeobox protein homothorax	174.7751058
LOC107064195	60S ribosomal protein L27	174.8103895
LOC107069100	putative uncharacterized protein DDB_G0290521	174.8339481
LOC107067317	palmitoyltransferase ZDHHC5	174.9321114
LOC107067356	basic salivary proline-rich protein 2	175.0462521
LOC107063865	uncharacterized protein LOC107063865	175.0544293
LOC107070975	dolichyl-diphosphooligosaccharide--protein glycosyltransferase subunit STT3B	175.1129234
LOC107068234	serine/threonine-protein phosphatase 2A 56 kDa regulatory subunit epsilon isoform	175.1815359
LOC107069137	protein gustavus	175.2496914
LOC107065812	ubiquitin carboxyl-terminal hydrolase 3-like	175.3048334
LOC107072175	uncharacterized protein LOC107072175	175.6840349
LOC107063693	uncharacterized protein KIAA0195	176.1255669
LOC107072666	synaptic vesicle glycoprotein 2B-like	176.1675845
LOC107072537	ataxin-7-like protein 3	176.2511846
LOC107066792	myotubularin-related protein 3	176.4254523
LOC107063935	GTP-binding protein Rheb homolog	176.7803564
LOC107072678	probable nuclear hormone receptor HR3	176.8287921
LOC107068587	uncharacterized protein LOC107068587	176.9447062
LOC107072166	protein tyrosine phosphatase domain-containing protein 1-like	177.2383986
LOC107067399	dolichyl-phosphate beta-glucosyltransferase	177.3119361
LOC107071190	protein kinase C-binding protein NELL1-like	177.4202244
LOC107065359	cytochrome P450 4C1-like	177.5255355
LOC107074557	RNA polymerase II elongation factor Ell-like	178.0625627
LOC107070987	carboxyl-terminal PDZ ligand of neuronal nitric oxide synthase protein-like	178.1714201
LOC107068480	exosome complex exonuclease RRP42-like	178.4313959
LOC107068601	cytochrome P450 4g15	178.5880473
LOC107071313	uncharacterized protein LOC107071313	178.6468713
LOC107071547	double-stranded RNA-binding protein Staufen homolog 2	178.6543889
LOC107066528	dynein heavy chain 7, axonemal-like	178.6567332
LOC107068511	serum response factor homolog	178.7772911
LOC107068791	cytosolic purine 5'-nucleotidase	178.9472466
LOC107064198	arylsulfatase B-like	179.0536219
LOC107066517	upstream stimulatory factor 2-like	179.1137039
LOC107065858	DNA-binding protein D-ETS-6-like	179.135795
LOC107071719	type 1 phosphatidylinositol 4,5-bisphosphate 4-phosphatase	179.2299435
LOC107069846	protein fem-1 homolog CG6966	179.2583812
LOC107063663	ecdysone receptor	179.2926164
LOC107074296	loss of heterozygosity 12 chromosomal region 1 protein homolog	179.5567945
LOC107064494	protein phosphatase methylesterase 1	179.5852072
LOC107067176	heterogeneous nuclear ribonucleoprotein H-like	179.8848755
LOC107067783	E3 ubiquitin-protein ligase MIB1	180.2632502
LOC107063746	CCA tRNA nucleotidyltransferase 1, mitochondrial	180.545703
LOC107073350	uncharacterized protein LOC107073350	180.6550114
LOC107068194	lysM and putative peptidoglycan-binding domain-containing protein 4	180.7039673
LOC107070786	uncharacterized protein LOC107070786	180.8598049
LOC107065519	chymotrypsin inhibitor-like	180.9034662
LOC107064662	T-complex protein 1 subunit zeta	181.3237392
LOC107073335	uncharacterized protein LOC107073335	181.779153
LOC107063875	uncharacterized protein LOC107063875	181.908268
LOC107068185	40S ribosomal protein S11	182.4074908
LOC107070181	ankyrin repeat domain-containing protein 50	182.7008498
LOC107066858	uncharacterized protein LOC107066858	182.8817596
LOC107063925	uncharacterized protein LOC107063925	182.8996678
LOC107065162	ubiquitin-conjugating enzyme E2 variant 2	183.0766234
LOC107065823	CUGBP Elav-like family member 1	183.2114441
LOC107063972	phosphatidylinositol N-acetylglucosaminyltransferase subunit C	183.4423533
LOC107073558	uncharacterized protein LOC107073558	183.5659222
LOC107066951	cytochrome P450 4C1-like	183.7562162
LOC107064085	sodium/calcium exchanger 1	183.8835954
LOC107068081	probable 18S rRNA (guanine-N(7))-methyltransferase	183.9237396
LOC107067301	ATP-binding cassette sub-family G member 1-like	183.9943653
LOC107071363	radial spoke head 10 homolog B-like	184.2063545
LOC107068829	transmembrane protein 132E	184.8921012
LOC107063738	broad-complex core protein isoforms 1/2/3/4/5-like	184.9366482
LOC107073380	mediator of RNA polymerase II transcription subunit 14	184.9565306
LOC107063694	acetylcholinesterase-like	185.3514369
LOC107068797	L-ascorbate oxidase-like	185.5331177
LOC107068942	40S ribosomal protein S13-like	185.6767246
LOC107065698	60S ribosomal protein L15	185.6799927
LOC107063768	uncharacterized protein LOC107063768	185.9513458
LOC107064917	peptidylglycine alpha-hydroxylating monooxygenase	186.1017476
LOC107070212	silk gland factor 1-like	186.1847403
LOC107064167	follistatin	186.2345929
LOC107069302	26S proteasome non-ATPase regulatory subunit 13	186.3538137
LOC107066965	late histone H1-like	186.6089963
LOC107065160	adenylate cyclase type 3-like	186.7033181
LOC107067157	zinc finger protein 13	186.7282078
LOC107065212	PHD finger-like domain-containing protein 5A	186.7321084
LOC107069799	ankyrin repeat domain-containing protein SOWAHC	186.8504983
LOC107074706	segmentation protein Runt-like	186.935259
LOC107065756	homogentisate 1,2-dioxygenase	186.9423218
LOC107074166	40S ribosomal protein SA	187.0074797
LOC107068589	potassium voltage-gated channel protein Shaker	187.0225443
LOC107064084	serine protease inhibitor dipetalogastin	187.415282
LOC107064488	kelch-like protein 5	187.4954157
LOC107072164	putative mediator of RNA polymerase II transcription subunit 26	187.7661732
LOC107073007	protein singed	187.8699387
LOC107067665	C-type lectin mannose-binding isoform-like	187.9806751
LOC107068602	serine palmitoyltransferase 2	187.9975609
LOC107065643	serine/threonine-protein kinase NLK	188.0059465
LOC107074023	DNA helicase MCM9-like	188.022066
LOC107071136	dentin sialophosphoprotein-like	188.1680789
LOC107074286	histone-binding protein N1/N2-like	188.3456572
LOC107068776	serine/threonine-protein kinase greatwall	188.4810266
LOC107072195	DNA-binding protein Ets97D	188.693447
LOC107067577	TBC1 domain family member 4	188.7407519
LOC107065069	knirps-related protein-like	189.0115175
LOC107074252	uncharacterized protein LOC107074252	189.1617718
LOC107064649	metallophosphoesterase domain-containing protein 1	189.2213438
LOC107071539	probable serine/threonine-protein kinase yakA	189.2318862
LOC107067122	uncharacterized protein LOC107067122	189.2814308
LOC107067284	putative inorganic phosphate cotransporter	189.4710606
LOC107072490	cytoplasmic tRNA 2-thiolation protein 1	190.0465027
LOC107067842	uncharacterized protein LOC107067842	190.0505601
LOC107071674	homeobox protein MOX-1	190.1416107
LOC107069358	uncharacterized protein LOC107069358	190.2983906
LOC107072279	stress response protein NST1	190.3909103
LOC107073774	uncharacterized protein LOC107073774	190.459256
LOC107069019	rab5 GDP/GTP exchange factor	190.7188886
LOC107066104	IgA FC receptor-like	190.9919155
LOC107065770	polyadenylate-binding protein 2	191.0385599
LOC107069298	myrosinase 1-like	191.1544896
LOC107067777	p53 and DNA damage-regulated protein 1	191.2675661
LOC107074298	MORN repeat-containing protein 3-like	191.4668595
LOC107067707	homeotic protein Sex combs reduced	191.5752779
LOC107068430	cytochrome P450 6a2-like	191.5931919
LOC107074512	akirin-2	191.6335517
LOC107068838	uncharacterized protein C7orf26 homolog	191.635866
LOC107069338	calpain-C	191.6671241
LOC107073392	uncharacterized protein LOC107073392	191.6718692
LOC107072427	H/ACA ribonucleoprotein complex subunit 1-like	192.5246631
LOC107070680	uncharacterized protein LOC107070680	192.6224595
LOC107070556	U4/U6 small nuclear ribonucleoprotein Prp4	192.7046137
LOC107072507	atypical protein kinase C	192.7625719
LOC107068330	protein Tob1	192.868089
LOC107070379	N-acetylglucosaminyl-phosphatidylinositol de-N-acetylase	192.9954175
LOC107074181	leucine-rich repeat and calponin homology domain-containing protein 1	193.0566031
LOC107063686	solute carrier family 25 member 36-A	193.1094076
LOC107071110	uncharacterized protein LOC107071110	193.2217722
LOC107070407	putative fatty acyl-CoA reductase CG5065	193.3889752
LOC107072720	DNA-binding protein Ewg	193.4814464
LOC107074095	uncharacterized protein LOC107074095	193.5380475
LOC107066660	uncharacterized protein LOC107066660	193.7304636
LOC107066230	box A-binding factor-like	193.7808875
LOC107068953	protein RMD5 homolog A	194.0464384
LOC107069591	transmembrane protein 53	194.8197987
LOC107066860	ras association domain-containing protein 8	195.1026752
LOC107072321	uncharacterized protein LOC107072321	195.5042405
LOC107068508	MAP kinase-interacting serine/threonine-protein kinase 1	195.5956921
LOC107073446	fatty acyl-CoA reductase 1-like	195.8994062
LOC107066558	pumilio homolog 2	196.0176252
LOC107073576	uncharacterized protein LOC107073576	196.0250369
LOC107068950	uncharacterized protein LOC107068950	196.0333687
LOC107072806	actin-binding LIM protein 2	196.0753971
LOC107070667	SPARC-related modular calcium-binding protein 2	196.4016995
LOC107070242	casein kinase II subunit alpha	196.6281721
LOC107074437	nuclear factor 1 X-type	196.771324
LOC107065938	uncharacterized protein LOC107065938	196.828172
LOC107064609	CCAAT/enhancer-binding protein	196.8569591
LOC107069762	dipeptidyl peptidase 9	196.8754406
LOC107073630	retinoblastoma-binding protein 5 homolog	196.9607569
LOC107066568	receptor-interacting serine/threonine-protein kinase 4-like	197.3781898
LOC107074438	uncharacterized protein LOC107074438	197.4210903
LOC107064392	leucine-rich repeat-containing protein 23-like	197.5032042
LOC107074575	transcriptional enhancer factor TEF-1	197.5599081
LOC107071665	uncharacterized protein LOC107071665	197.7876424
LOC107068080	RING finger protein 113A	197.8029402
LOC107071651	protein Malvolio	197.8890404
LOC107067713	uncharacterized protein LOC107067713	197.9059932
LOC107066677	GA-binding protein subunit beta-2	198.1451968
LOC107071111	DNA-directed RNA polymerase I subunit RPA12	198.335342
LOC107066589	histone-lysine N-methyltransferase setd3	198.7033987
LOC107064157	stAR-related lipid transfer protein 7, mitochondrial-like	199.4900805
LOC107071066	elongation of very long chain fatty acids protein AAEL008004-like	199.5255046
LOC107068119	mitochondrial ubiquitin ligase activator of nfkb 1-like	199.9059356
LOC107064339	zinc finger protein 346	199.9774095
LOC107071112	uncharacterized protein LOC107071112	200.3876146
LOC107065810	furin-like protease 2	200.4187577
LOC107068244	4-coumarate--CoA ligase 1	200.5874567
LOC107068569	uncharacterized protein LOC107068569	200.9032265
LOC107068633	F-box/LRR-repeat protein 2	200.9594982
LOC107069133	interleukin-1 receptor accessory protein-like 1-B	201.3514928
LOC107071795	acyl-CoA Delta(11) desaturase-like	201.451174
LOC107066875	protein hairy	201.587872
LOC107067580	ABC transporter G family member 14	201.6000241
LOC107072653	single-stranded DNA-binding protein 3	202.5331182
LOC107070040	RNA-binding protein squid-like	202.5522451
LOC107069130	lachesin-like	202.6476799
LOC107069158	serine/threonine-protein kinase tricorner	202.7362796
LOC107067973	uncharacterized protein LOC107067973	202.9111861
LOC107074300	four and a half LIM domains protein 3	203.1155095
LOC107068616	ejaculatory bulb-specific protein 3	203.2168324
LOC107063666	cAMP-specific 3',5'-cyclic phosphodiesterase, isoform F	203.3570639
LOC107072332	coatomer subunit delta	203.6103753
LOC107067128	sesquipedalian-1-like	203.6697597
LOC107071857	uncharacterized protein LOC107071857	203.7471926
LOC107073364	uncharacterized protein LOC107073364	204.0937477
LOC107066638	pre-mRNA 3'-end-processing factor FIP1	204.1949753
LOC107068977	WD repeat-containing protein 3	204.6676376
LOC107066744	CREB-regulated transcription coactivator 1-like	204.8196397
LOC107064717	uncharacterized protein LOC107064717	204.828441
LOC107064607	serine/arginine-rich splicing factor 1B	204.9132626
LOC107065374	potassium voltage-gated channel subfamily KQT member 1	204.9696943
LOC107066284	protein vein	205.2056929
LOC107069120	brain mitochondrial carrier protein 1	205.2909989
LOC107069305	homeobox protein Nkx-6.1-like	205.2921147
LOC107068109	uncharacterized protein LOC107068109	205.6304124
LOC107063843	uncharacterized protein LOC107063843	205.9058435
LOC107072917	nucleosome assembly protein 1-like 1-B	205.9649809
LOC107067706	armadillo repeat-containing protein 8-like	205.9735157
LOC107066509	brahma-associated protein of 60 kDa	206.1109358
LOC107073944	integrator complex subunit 7	206.3018958
LOC107065516	proline-rich receptor-like protein kinase PERK9	206.7009182
LOC107068007	probable calcium-binding protein CML22	206.8382554
LOC107073424	aprataxin and PNK-like factor	206.9904946
LOC107069759	protein SGT1 homolog	207.0027
LOC107064396	methylenetetrahydrofolate reductase	207.2660237
LOC107070167	E3 ubiquitin-protein ligase znrf1	207.458656
LOC107065708	uncharacterized protein LOC107065708	207.4737283
LOC107071973	Down syndrome cell adhesion molecule-like protein Dscam2	207.7099306
LOC107073423	uncharacterized protein LOC107073423	207.7831959
LOC107071124	homeodomain-interacting protein kinase 2	207.9681702
LOC107074348	multidrug resistance protein homolog 49-like	208.2278205
LOC107072286	uncharacterized protein LOC107072286	208.3102925
LOC107068251	uncharacterized protein LOC107068251	208.3628923
LOC107067891	tyrosine aminotransferase	208.5638103
LOC107070088	uncharacterized protein LOC107070088	208.5950841
LOC107068422	uncharacterized protein LOC107068422	208.8344405
LOC107064479	YTH domain-containing family protein 3-like	208.9883756
LOC107069089	small ubiquitin-related modifier-like	209.0200514
LOC107068862	cytochrome P450 306a1	209.0430394
LOC107071108	uncharacterized protein LOC107071108	209.1567691
LOC107073783	uncharacterized protein T26G10.4-like	209.2341128
LOC107071325	replication factor C subunit 4	209.4144446
LOC107072970	homeobox protein onecut-like	209.5154356
LOC107066914	poly(rC)-binding protein 4-like	209.789009
LOC107070741	39S ribosomal protein L50, mitochondrial	209.9323916
LOC107067099	uncharacterized protein LOC107067099	210.2208316
LOC107065499	transcriptional activator protein Pur-beta-B	210.3985471
LOC107064269	TGF-beta-activated kinase 1 and MAP3K7-binding protein 3	210.6024724
LOC107069149	metabotropic glutamate receptor 6-like	210.6505254
LOC107069630	cleavage and polyadenylation specificity factor subunit CG7185	210.8711941
LOC107072207	GATA zinc finger domain-containing protein 1	211.2846339
LOC107068287	RNMT-activating mini protein	211.4377165
LOC107065934	uncharacterized protein LOC107065934	211.6518194
LOC107067003	B-cell CLL/lymphoma 7 protein family member A	211.6658658
LOC107069848	protein groucho	211.7026298
LOC107074325	reticulocalbin-2	211.7213298
LOC107073161	cyclin-dependent kinase 9	212.1079286
LOC107072188	NADH dehydrogenase [ubiquinone	212.15983
LOC107069057	charged multivesicular body protein 1b	212.3892037
LOC107068300	ATP-dependent RNA helicase WM6	212.6187824
LOC107065595	proto-oncogene tyrosine-protein kinase receptor Ret	212.6617723
LOC107073291	uncharacterized protein LOC107073291	212.6767639
LOC107065659	chondroitin proteoglycan 2-like	212.685187
LOC107070653	ADP-ribosylation factor-like protein 16	212.7695226
LOC107071493	uncharacterized protein LOC107071493	213.0957273
LOC107071144	uncharacterized protein LOC107071144	213.4664688
LOC107070996	mimitin, mitochondrial	214.1902671
LOC107065233	nuclear hormone receptor FTZ-F1	214.2812795
LOC107066073	retinaldehyde-binding protein 1-like	214.4004505
LOC107073435	uncharacterized protein LOC107073435	214.4915535
LOC107074569	uncharacterized protein LOC107074569	214.5298308
LOC107067732	FAS-associated factor 1	214.6574825
LOC107074690	kinesin-like protein KIF9	215.6321423
LOC107067324	uncharacterized protein LOC107067324	216.0902005
LOC107067821	mushroom body large-type Kenyon cell-specific protein 1	216.3198854
LOC107067449	beta-1,4-glucuronyltransferase 1-like	216.5783139
LOC107069217	leucine-rich repeat neuronal protein 1-like	216.7917023
LOC107072341	uncharacterized protein LOC107072341	217.0227489
LOC107067330	prohibitin-2	217.3821874
LOC107070625	zinc finger protein 608-like	217.663177
LOC107070546	cofilin/actin-depolymerizing factor homolog	217.7813483
LOC107066427	nucleolar protein 4-like	217.8176247
LOC107066687	trinucleotide repeat-containing gene 6C protein	218.0087117
LOC107064383	uncharacterized protein LOC107064383	218.1449896
LOC107065578	toll-like receptor 8	218.2937008
LOC107070152	tctex1 domain-containing protein 2-like	218.3274018
LOC107067181	DNA N6-methyl adenine demethylase	218.5796841
LOC107067322	uncharacterized protein LOC107067322	218.6211749
LOC107074036	uncharacterized protein LOC107074036	218.6923803
LOC107067447	protein tumorous imaginal discs, mitochondrial	218.9480141
LOC107068906	T-complex protein 1 subunit beta	219.703049
LOC107069052	transcription factor BTF3 homolog 4	220.1140709
LOC107071663	uncharacterized protein LOC107071663	220.2377566
LOC107070192	45 kDa calcium-binding protein	221.563363
LOC107071821	guanine nucleotide exchange factor MSS4	221.8922007
LOC107074270	uncharacterized protein LOC107074270	222.2413291
LOC107065128	histone H2A-like	222.4977553
LOC107066828	box C/D snoRNA protein 1	223.1739832
LOC107069142	uncharacterized protein LOC107069142	223.2285409
LOC107065821	transforming growth factor beta regulator 1	223.9334721
LOC107070486	ADP-ribosylation factor-like protein 1	224.4313256
LOC107067016	splicing factor 1-like	224.653422
LOC107066218	zinc finger CCHC domain-containing protein 10-like	224.8452702
LOC107066598	uncharacterized protein LOC107066598	225.2657305
LOC107071303	zinc finger protein Elbow-like	225.703295
LOC107065093	nucleolysin TIAR	225.7889489
LOC107069542	F-box-like/WD repeat-containing protein TBL1XR1	225.9438128
LOC107070828	small glutamine-rich tetratricopeptide repeat-containing protein alpha	226.0271242
LOC107073825	DNA mismatch repair protein MutL-like	226.630511
LOC107065176	pyridoxal-dependent decarboxylase domain-containing protein 1	226.7178569
LOC107067582	CUGBP Elav-like family member 4	226.7657838
LOC107073230	uncharacterized protein LOC107073230	226.8782225
LOC107068685	vacuolar protein sorting-associated protein 37B	227.1518602
LOC107071370	fatty acid synthase-like	227.3807827
LOC107073372	beta-1,3-galactosyltransferase 6	227.5686992
LOC107070320	protein Skeletor, isoforms B/C	228.2200113
LOC107064577	5-oxoprolinase	228.4726233
LOC107065469	uncharacterized protein C3orf18-like	228.4938759
LOC107072364	uncharacterized protein LOC107072364	228.5116081
LOC107066048	regulator of chromosome condensation-like	228.5606409
LOC107069782	putative mediator of RNA polymerase II transcription subunit 26	228.7236818
LOC107071664	mitochondrial distribution and morphology protein 12-like	228.8885448
LOC107067743	uncharacterized protein LOC107067743	230.2090501
LOC107074655	ribosomal protein S6 kinase 2 beta	230.3590021
LOC107070394	zinc finger protein jing homolog	230.3934174
LOC107071466	transmembrane protein 120 homolog	230.6468311
LOC107064241	uncharacterized protein LOC107064241	230.9441649
LOC107071193	leucine-rich repeat-containing protein 24-like	231.0085396
LOC107067812	probable low affinity copper uptake protein 2	231.112599
LOC107064065	zinc finger protein 408-like	231.8656817
LOC107063633	chromatin modification-related protein EAF1-like	232.7889461
LOC107064325	probable tyrosyl-DNA phosphodiesterase	232.7924744
LOC107066963	cytosolic carboxypeptidase 6	232.8293962
LOC107066018	nuclear hormone receptor E75	233.6039525
LOC107069081	homeobox protein Nkx-2.2a-like	234.0547581
LOC107074352	protein FAM76A	234.1422083
LOC107070747	uncharacterized protein LOC107070747	234.4310344
LOC107070925	myosin light chain kinase, smooth muscle-like	235.9601273
LOC107067589	protein-tyrosine sulfotransferase	236.4870349
LOC107067353	uncharacterized protein LOC107067353	237.2001536
LOC107072774	intraflagellar transport protein 22 homolog	237.204386
LOC107068543	E3 ubiquitin-protein ligase RNF126	237.4228027
LOC107070292	uncharacterized protein LOC107070292	237.4603468
LOC107067223	protein singed wings 2	237.6015996
LOC107065545	uncharacterized protein LOC107065545	237.6236317
LOC107070177	diphosphoinositol polyphosphate phosphohydrolase 1	238.0491804
LOC107072470	FUN14 domain-containing protein 1	238.1002926
LOC107071199	uncharacterized protein LOC107071199	238.7921346
LOC107070470	dedicator of cytokinesis protein 3	239.0494009
LOC107063754	uncharacterized protein LOC107063754	239.361095
LOC107071696	synapsin	240.5957425
LOC107066788	gustatory receptor 68a-like	240.9968374
LOC107070435	RING finger protein 44	241.1025335
LOC107070460	uncharacterized protein LOC107070460	241.2095407
LOC107066640	zinc/cadmium resistance protein	241.7087017
LOC107074333	DNA-directed RNA polymerase II subunit RPB3	241.8753694
LOC107065556	potassium/sodium hyperpolarization-activated cyclic nucleotide-gated channel 1-like	242.056483
LOC107065216	protein expanded	242.0646246
LOC107065882	RNA-binding protein Musashi homolog Rbp6	242.0762963
LOC107074314	hexosaminidase D-like	242.9728263
LOC107072481	26S protease regulatory subunit 4	243.4604162
LOC107073556	uncharacterized protein LOC107073556	243.5122
LOC107073578	uncharacterized protein LOC107073578	243.6368653
LOC107068189	monocarboxylate transporter 3-like	244.4762453
LOC107074073	hypoxia-inducible factor prolyl hydroxylase	245.7281242
LOC107064656	protein Asterix	246.5805721
LOC107070930	NADH-cytochrome b5 reductase 3	247.1108126
LOC107064222	alanine--glyoxylate aminotransferase 2 homolog 1, mitochondrial	247.2035925
LOC107065641	sterile alpha and TIR motif-containing protein 1	248.1144221
LOC107069610	probable JmjC domain-containing histone demethylation protein 2C	248.2775637
LOC107071668	cytoplasmic polyadenylation element-binding protein 2	248.3976519
LOC107066966	histone H2B-like	249.4492142
LOC107063836	neurotrimin-like	249.5927643
LOC107069369	uncharacterized protein LOC107069369	250.6583414
LOC107069026	uncharacterized protein LOC107069026	250.8380529
LOC107067025	uncharacterized protein LOC107067025	251.136797
LOC107064179	m7GpppN-mRNA hydrolase	251.3858521
LOC107067978	zeta-sarcoglycan	252.022446
LOC107063792	dyslexia susceptibility 1 candidate gene 1 protein homolog	252.2170258
LOC107067287	sperm flagellar protein 1-like	252.6710708
LOC107072539	LIM/homeobox protein Awh-like	253.0215196
LOC107068154	carnosine N-methyltransferase	253.2208301
LOC107066690	protein abrupt	254.4726929
LOC107064302	Krueppel homolog 1-like	255.5045401
LOC107064461	probable serine/threonine-protein kinase roco4	256.0173644
LOC107066711	fas apoptotic inhibitory molecule 1	256.682369
LOC107073288	growth hormone-regulated TBC protein 1-A	256.9995563
LOC107067026	uncharacterized protein LOC107067026	257.0161337
LOC107073831	myocyte-specific enhancer factor 2	257.8769675
LOC107065922	uncharacterized protein LOC107065922	258.0385053
LOC107068008	cell cycle checkpoint protein RAD1	258.1997755
LOC107073180	homeobox protein unplugged	258.6583308
LOC107066497	max-interacting protein 1-like	259.4726077
LOC107066843	calcium channel flower	260.1219185
LOC107067280	beta-mannosidase	260.8235726
LOC107064555	RNA polymerase II degradation factor 1	261.3299704
LOC107071044	uncharacterized protein LOC107071044	261.6013788
LOC107071188	carbonic anhydrase-related protein 10	261.9603339
LOC107066179	iron-sulfur cluster assembly scaffold protein IscU	262.139496
LOC107073568	protein FAM46C	262.2860821
LOC107064537	uncharacterized protein LOC107064537	262.5448292
LOC107070438	uncharacterized protein LOC107070438	262.8346173
LOC107064660	probable GDP-L-fucose synthase	262.8408564
LOC107068066	RNA polymerase II-associated factor 1 homolog	263.0343234
LOC107064221	uncharacterized protein LOC107064221	265.1242839
LOC107067024	uncharacterized protein LOC107067024	265.7629756
LOC107068655	aryl hydrocarbon receptor nuclear translocator homolog	265.9601585
LOC107064220	uncharacterized protein LOC107064220	267.3014859
LOC107073185	BTB/POZ domain-containing protein 6-like	268.4739753
LOC107073413	DNA polymerase epsilon subunit C	268.9466066
LOC107070844	uncharacterized protein LOC107070844	268.9886281
LOC107072003	tribbles homolog 2	269.5348635
LOC107072308	chaoptin	269.9853985
LOC107072852	pyrroline-5-carboxylate reductase	273.3654913
LOC107064838	histone H2B-like	273.6126741
LOC107065727	transmembrane protein 138	274.8662902
LOC107064297	RNA-binding protein lark	275.5186673
LOC107068718	uncharacterized protein LOC107068718	276.2321288
LOC107071902	multivesicular body subunit 12A	276.4446477
LOC107073544	uncharacterized protein LOC107073544	276.6530713
LOC107066611	ubiquitin-conjugating enzyme E2 G2	277.2965614
LOC107074399	selenide, water dikinase	280.3724769
LOC107065297	protein bric-a-brac 2-like	280.4389661
LOC107073995	proteasome subunit alpha type-6-like	280.8428815
LOC107068481	glutamine--fructose-6-phosphate aminotransferase [isomerizing	281.0266156
LOC107072753	zinc finger protein ubi-d4 A	283.4433483
LOC107064369	muskelin	286.0582171
LOC107066629	DCN1-like protein 5	286.3233051
LOC107067028	histone H4-like	287.0439799
LOC107070046	serine-aspartate repeat-containing protein I-like	288.2463326
LOC107073989	ubiquitin carboxyl-terminal hydrolase isozyme L3	290.8109839
LOC107073793	extensin-like	290.9651537
LOC107067703	ubiquitin-like protein 7	291.1283381
LOC107074148	uncharacterized protein LOC107074148	291.5130186
LOC107073993	cleavage stimulation factor subunit 1	292.2710658
LOC107069780	sodium channel protein Nach-like	293.3815496
LOC107063916	acyl-CoA Delta(11) desaturase-like	293.6172668
LOC107074667	cell division cycle protein 16 homolog	294.8543606
LOC107067286	coiled-coil domain-containing protein 103	295.2287126
LOC107064159	serine/threonine-protein phosphatase 4 catalytic subunit	295.4132318
LOC107064343	oocyte zinc finger protein XlCOF22	296.2795188
LOC107070789	uncharacterized protein LOC107070789	298.4835184
LOC107073333	uncharacterized protein LOC107073333	301.2328325
LOC107066480	uncharacterized protein LOC107066480	301.4112364
LOC107068886	uncharacterized protein LOC107068886	301.6870867
LOC107067027	histone H4	301.8051475
LOC107071280	zinc finger protein Noc	303.8295012
LOC107067446	uncharacterized protein LOC107067446	305.2987913
LOC107068311	putative protein kinase C delta type homolog	305.4462319
LOC107064973	protein phosphatase 1B	305.9102488
LOC107074492	G/T mismatch-specific thymine DNA glycosylase-like	306.2999023
LOC107066998	histone H2A	306.6493154
LOC107065493	4-hydroxyphenylpyruvate dioxygenase	308.7436853
LOC107065336	transmembrane protein 43 homolog	308.7515963
LOC107073660	uncharacterized protein LOC107073660	314.0385085
LOC107064442	histone H3	314.2778927
LOC107073681	fragile X mental retardation syndrome-related protein 2-like	314.8950762
LOC107073753	piggyBac transposable element-derived protein 4-like	315.1729915
LOC107065263	histone H3	317.5004488
LOC107070787	uncharacterized protein LOC107070787	322.1509332
LOC107067965	COP9 signalosome complex subunit 6	323.1902651
LOC107064451	histone H4	336.7151952
LOC107064611	forkhead box protein K1	337.3023562
LOC107064914	nuclear envelope phosphatase-regulatory subunit 1	339.9667725
LOC107067555	WW domain-binding protein 2	341.1954276
LOC107073951	cleavage and polyadenylation specificity factor subunit 4	342.6782727
LOC107073611	uncharacterized protein LOC107073611	346.474736
LOC107064248	ATP-dependent RNA helicase DDX42	350.5700524
LOC107064462	histone H4	351.1580757
LOC107067260	transient receptor potential cation channel subfamily V member 5	353.3003793
LOC107073714	uncharacterized protein LOC107073714	371.0793583
LOC107067723	toll-like receptor 13	399.0640142
LOC107073715	uncharacterized protein LOC107073715	403.2239028
LOC107073769	uncharacterized protein LOC107073769	409.2356781
