# Supplementary material for: The molecular basis of socially mediated phenotypic plasticity in a eusocial paper wasp
Source: Nat Commun. 2021 Feb 3;12:775. doi: 10.1038/s41467-021-21095-6 (PMC7859208; doi:10.1038/s41467-021-21095-6)
Supplement: Supplementary file 7 — Supplementary Data 3 [file 41467_2021_21095_MOESM7_ESM.csv]

GeneID	ProteinID	BaseMean	Log2FC	LFCSE	Stat	pvalue	padjusted
LOC107064940	uncharacterized protein LOC107064940	374.24	1.5891	0.2751	3.6505	0.000262	0.03676
LOC107067122	uncharacterized protein LOC107067122	30.30	-2.1856	0.3009	-5.3201	0.000000	0.00003
LOC107072670	uncharacterized protein LOC107072670	15.43	3.8287	0.6794	4.7741	0.000002	0.00046
LOC107071493	uncharacterized protein LOC107071493	338.94	-1.4165	0.2239	-3.7136	0.000204	0.03133
LOC107068601	cytochrome P450 4g15	969.12	-6.1858	0.9103	-6.1529	0.000000	0.00000
LOC107073714	uncharacterized protein LOC107073714	37.60	-2.5317	0.3543	-5.4952	0.000000	0.00001
LOC107073715	uncharacterized protein LOC107073715	206.89	-4.9115	0.2028	-21.3352	0.000000	0.00000
LOC107071795	acyl-CoA Delta(11) desaturase-like	7.56	-3.7137	0.8460	-3.6985	0.000217	0.03279
LOC107071668	cytoplasmic polyadenylation element-binding protein 2	347.87	-1.2798	0.1721	-4.0384	0.000054	0.00963
LOC107070237	sensory neuron membrane protein 1	53.56	2.6788	0.4487	4.6662	0.000003	0.00072
LOC107071136	dentin sialophosphoprotein-like	705.28	-1.9629	0.3211	-4.2907	0.000018	0.00390
LOC107066914	poly(rC)-binding protein 4-like	16364.41	-1.2360	0.1574	-4.1369	0.000035	0.00672
LOC107066914	poly(rC)-binding protein 3-like	16364.41	-1.2360	0.1574	-4.1369	0.000035	0.00672
LOC107063865	uncharacterized protein LOC107063865	3.88	-5.2030	1.1629	-3.9710	0.000072	0.01219
LOC107068616	ejaculatory bulb-specific protein 3	2435.25	-2.9785	0.5056	-4.7341	0.000002	0.00054
LOC107072906	elongation of very long chain fatty acids protein AAEL008004-like	405.96	-2.3679	0.4154	-4.2916	0.000018	0.00390
LOC107074300	four and a half LIM domains protein 3	20206.11	-1.6274	0.2736	-3.8101	0.000139	0.02226
LOC107074300	four and a half LIM domains protein 2	20206.11	-1.6274	0.2736	-3.8101	0.000139	0.02226
LOC107074300	prickle-like protein 3	20206.11	-1.6274	0.2736	-3.8101	0.000139	0.02226
LOC107074300	GDNF-inducible zinc finger protein 1	20206.11	-1.6274	0.2736	-3.8101	0.000139	0.02226
LOC107074300	zinc finger and SCAN domain-containing protein 12	20206.11	-1.6274	0.2736	-3.8101	0.000139	0.02226
LOC107074300	zinc finger protein 184	20206.11	-1.6274	0.2736	-3.8101	0.000139	0.02226
LOC107066966	histone H2B-like	50.84	-2.7566	0.3134	-6.9302	0.000000	0.00000
LOC107069298	myrosinase 1-like	21.70	-3.4816	0.5891	-4.9167	0.000001	0.00023
LOC107067286	coiled-coil domain-containing protein 103	119.63	-2.1036	0.1994	-7.6171	0.000000	0.00000
LOC107067260	transient receptor potential cation channel subfamily V member 5	600.87	-2.7584	0.2039	-10.6612	0.000000	0.00000
LOC107074200	26S proteasome non-ATPase regulatory subunit 9	3036.40	2.8011	0.3067	7.2247	0.000000	0.00000
LOC107064462	histone H4	93.16	-3.6095	0.3174	-9.5286	0.000000	0.00000
LOC107063792	dyslexia susceptibility 1 candidate gene 1 protein homolog	162.75	-1.4118	0.1925	-4.2958	0.000017	0.00390
LOC107070407	putative fatty acyl-CoA reductase CG5065	760.16	-2.3962	0.4382	-4.1338	0.000036	0.00672
LOC107073611	uncharacterized protein LOC107073611	2053.18	-1.6941	0.1462	-7.5869	0.000000	0.00000
LOC107064519	uncharacterized protein LOC107064519	8.48	-3.2945	0.6737	-4.0219	0.000058	0.01016
LOC107065267	uncharacterized protein LOC107065267	64.58	2.9445	0.6441	3.6632	0.000249	0.03613
LOC107063633	chromatin modification-related protein EAF1-like	341.54	-1.3411	0.2083	-3.6308	0.000283	0.03850
LOC107067353	uncharacterized protein LOC107067353	206.50	-3.6500	0.4943	-6.2001	0.000000	0.00000
LOC107065128	histone H2A-like	8.82	-2.0794	0.3574	-4.1818	0.000029	0.00599
LOC107066497	max-interacting protein 1-like	944.02	-1.1042	0.1423	-3.6486	0.000264	0.03676
LOC107067185	arylphorin subunit beta-like	1598.72	5.1313	0.7878	5.7711	0.000000	0.00000
LOC107070789	uncharacterized protein LOC107070789	31.07	-1.6900	0.2219	-4.9798	0.000001	0.00018
LOC107074148	uncharacterized protein LOC107074148	65.77	-2.2637	0.2415	-6.9514	0.000000	0.00000
LOC107073446	fatty acyl-CoA reductase 1-like	41.78	-3.3629	0.6850	-4.0554	0.000050	0.00910
LOC107065294	zinc carboxypeptidase-like	7.34	2.7068	0.5452	3.8922	0.000099	0.01666
LOC107073660	uncharacterized protein LOC107073660	50.26	-2.5488	0.2242	-8.7597	0.000000	0.00000
LOC107068157	histone H2A	389.32	0.9992	0.1000	4.1415	0.000035	0.00672
LOC107072308	chaoptin	52.14	-1.6615	0.2066	-5.2108	0.000000	0.00005
LOC107065361	cytochrome P450 4C1-like	167.09	-4.0527	0.5720	-6.0623	0.000000	0.00000
LOC107067446	uncharacterized protein LOC107067446	376.75	-1.1026	0.1368	-3.7830	0.000155	0.02410
LOC107072279	stress response protein NST1	12383.22	-1.6757	0.3025	-3.6062	0.000311	0.04168
LOC107073769	uncharacterized protein LOC107073769	526.40	-1.9862	0.2018	-6.9431	0.000000	0.00000
LOC107063829	defensin-1-like	42.69	-4.2235	0.8752	-4.1572	0.000032	0.00644
LOC107064241	uncharacterized protein LOC107064241	138.67	-4.1137	0.5596	-6.3055	0.000000	0.00000
LOC107064220	uncharacterized protein LOC107064220	117.95	-6.3221	0.5360	-10.7032	0.000000	0.00000
LOC107065359	cytochrome P450 4C1-like	138.70	-3.5351	0.5616	-5.2534	0.000000	0.00004
LOC107071066	elongation of very long chain fatty acids protein AAEL008004-like	39.89	-3.2936	0.5060	-5.3535	0.000000	0.00003
LOC107065297	protein bric-a-brac 2-like	405.76	-1.4613	0.1764	-4.9687	0.000001	0.00018
LOC107067158	RNA polymerase II degradation factor 1	10.52	2.6992	0.5194	4.0708	0.000047	0.00867
LOC107070680	uncharacterized protein LOC107070680	142.17	-3.9859	0.6023	-5.6466	0.000000	0.00001
LOC107067009	uncharacterized protein LOC107067009	709.10	2.6239	0.5258	3.8774	0.000106	0.01744
LOC107067009	proteoglycan 4-like	709.10	2.6239	0.5258	3.8774	0.000106	0.01744
LOC107067009	sialidase-like	709.10	2.6239	0.5258	3.8774	0.000106	0.01744
LOC107064302	Krueppel homolog 1-like	809.47	-1.1795	0.1422	-4.1811	0.000029	0.00599
LOC107064264	MOXD1 homolog 1	78.68	1.4672	0.2416	3.6520	0.000260	0.03676
LOC107073568	protein FAM46C	296.22	-1.0600	0.1287	-3.6924	0.000222	0.03312
LOC107064035	uncharacterized protein LOC107064035	24.73	1.4823	0.2503	3.5856	0.000336	0.04457
LOC107069780	sodium channel protein Nach-like	113.88	-2.1569	0.2159	-7.2814	0.000000	0.00000
LOC107069782	putative mediator of RNA polymerase II transcription subunit 26	363.45	-1.4742	0.2227	-3.9926	0.000065	0.01132
LOC107067335	uncharacterized protein LOC107067335	20.38	-2.3476	0.4626	-3.8104	0.000139	0.02226
LOC107067188	arylphorin subunit beta-like	11.39	3.5677	0.7043	4.2352	0.000023	0.00490
LOC107067189	arylphorin subunit alpha-like	8.38	4.5050	0.8328	4.7068	0.000003	0.00060
LOC107070787	uncharacterized protein LOC107070787	582.85	-2.2337	0.2016	-8.1762	0.000000	0.00000
LOC107069358	uncharacterized protein LOC107069358	33.57	-2.7348	0.3218	-6.6810	0.000000	0.00000
LOC107068888	odorant receptor 13a-like	9.44	1.5725	0.2607	3.7876	0.000152	0.02401
LOC107072164	putative mediator of RNA polymerase II transcription subunit 26	3232.33	-1.5367	0.2622	-3.6300	0.000283	0.03850
LOC107065578	toll-like receptor 8	522.28	-2.1924	0.4384	-3.6665	0.000246	0.03613
LOC107067026	uncharacterized protein LOC107067026	83.93	-1.8983	0.2417	-5.4344	0.000000	0.00002
LOC107067028	histone H4-like	29.35	-2.1186	0.2757	-5.5624	0.000000	0.00001
LOC107066998	histone H2A	173.02	-3.7910	0.3269	-9.8079	0.000000	0.00000
LOC107070047	uncharacterized protein LOC107070047	39.15	1.8565	0.3060	4.1558	0.000032	0.00644
LOC107065263	histone H3	35.59	-3.3476	0.3005	-9.1925	0.000000	0.00000
LOC107064451	histone H4	215.09	-3.8234	0.2966	-10.9199	0.000000	0.00000
LOC107064442	histone H3	46.56	-3.1472	0.2880	-8.8955	0.000000	0.00000
LOC107064343	oocyte zinc finger protein XlCOF22	611.63	-5.9602	0.4413	-12.1802	0.000000	0.00000
LOC107064221	uncharacterized protein LOC107064221	155.22	-4.8412	0.4578	-9.2968	0.000000	0.00000
LOC107064222	alanine--glyoxylate aminotransferase 2 homolog 1, mitochondrial	49.98	-3.9623	0.4530	-7.4556	0.000000	0.00000
LOC107067027	histone H4	363.77	-2.3225	0.2523	-6.8864	0.000000	0.00000
LOC107067024	uncharacterized protein LOC107067024	104.32	-2.4935	0.2744	-6.9543	0.000000	0.00000
LOC107067025	uncharacterized protein LOC107067025	203.58	-1.8750	0.2502	-5.1552	0.000000	0.00007
LOC107068501	ejaculatory bulb-specific protein 3-like	408.98	4.3460	0.7920	4.7488	0.000002	0.00051
LOC107064838	histone H2B-like	28.75	-2.3868	0.3214	-5.6060	0.000000	0.00001
