# Supplementary material for: The molecular basis of socially mediated phenotypic plasticity in a eusocial paper wasp
Source: Nat Commun. 2021 Feb 3;12:775. doi: 10.1038/s41467-021-21095-6 (PMC7859208; doi:10.1038/s41467-021-21095-6)
Supplement: Supplementary file 8 — Supplementary Data 4 [file 41467_2021_21095_MOESM8_ESM.csv]

GeneID	ProteinID	BaseMean	Log2FC	LFCSE	Stat	pvalue	padjusted
LOC107074674	circumsporozoite protein-like	1699.8702	6.2215	0.9414	5.9874	0.00000000	0.00002289
LOC107063902	glucose dehydrogenase [FAD, quinone]	2450.5809	6.5242	1.0223	5.8099	0.00000001	0.00003354
LOC107067185	arylphorin subunit beta-like	1426.6354	-3.2743	0.6266	-4.2923	0.00001768	0.03796339
LOC107064220	uncharacterized protein LOC107064220	39.9903	4.2777	0.8146	4.5331	0.00000581	0.01559900
LOC107064343	oocyte zinc finger protein XlCOF22	239.0962	4.1107	0.7227	4.8785	0.00000107	0.00382490
