# Supplementary material for: The molecular basis of socially mediated phenotypic plasticity in a eusocial paper wasp
Source: Nat Commun. 2021 Feb 3;12:775. doi: 10.1038/s41467-021-21095-6 (PMC7859208; doi:10.1038/s41467-021-21095-6)
Supplement: Supplementary file 9 — Supplementary Data 5 [file 41467_2021_21095_MOESM9_ESM.csv]

GeneID	ProteinID	BaseMean	Log2FC	LFCSE	Stat	pvalue	padjusted
LOC107066413	ribosome production factor 2 homolog	146.7142288	0.26740388	0.07053629	3.791011419	0.000150035	0.009322961
LOC107064940	uncharacterized protein LOC107064940	816.2701304	-0.509788596	0.184473786	-2.763474463	0.005718957	0.097184578
LOC107066706	glutamate decarboxylase	780.2464106	-0.411133825	0.129971998	-3.163249257	0.001560187	0.043950423
LOC107070987	carboxyl-terminal PDZ ligand of neuronal nitric oxide synthase protein-like	374.5502142	0.318593668	0.104233243	3.056545669	0.002239034	0.054858985
LOC107070987	capon-like protein	374.5502142	0.318593668	0.104233243	3.056545669	0.002239034	0.054858985
LOC107071025	uncharacterized protein LOC107071025	492.1241264	0.166871661	0.049386872	3.378866754	0.000727853	0.026718154
LOC107067091	nucleolar protein 58	194.2273596	0.20489984	0.059563958	3.439997076	0.00058172	0.023811296
LOC107074434	NADH dehydrogenase [ubiquinone	1940.314217	-0.239670593	0.055291759	-4.334653108	1.4599E-05	0.001605465
LOC107068477	dynein light chain 2, cytoplasmic	3905.800805	-0.159428048	0.051335959	-3.105582365	0.001899047	0.049466344
LOC107068472	probable aspartate aminotransferase, cytoplasmic	2344.750206	-0.32358112	0.09690003	-3.339329408	0.000839809	0.028972011
LOC107070593	sodium-independent sulfate anion transporter-like	15.76246772	-0.563604247	0.172370432	-3.269726947	0.001076513	0.03416688
LOC107072828	protein windpipe	2829.342889	-0.482894112	0.142526337	-3.388104413	0.000703775	0.026302304
LOC107072826	uncharacterized protein LOC107072826	10.66356427	0.685862375	0.207070509	3.312216587	0.000925599	0.031197908
LOC107063709	succinate dehydrogenase [ubiquinone	1674.276728	-0.219303589	0.07373007	-2.974411777	0.002935509	0.06435806
LOC107069179	uncharacterized protein LOC107069179	603.5620814	0.473205955	0.129518084	3.653589823	0.000258599	0.014205426
LOC107069168	multiple epidermal growth factor-like domains protein 10	2857.593058	-0.17500089	0.061910332	-2.826683127	0.004703284	0.087109301
LOC107069175	bone morphogenetic protein 1	969.3632485	-0.35782674	0.10061213	-3.556497017	0.000375833	0.01828639
LOC107064057	renin receptor	4418.136437	-0.119199029	0.040929198	-2.912322639	0.003587519	0.072988669
LOC107068053	ATP-dependent RNA helicase Ddx1	2255.947981	-0.11426184	0.032310135	-3.536408642	0.000405607	0.018805288
LOC107069507	uncharacterized protein LOC107069507	702.0706637	-0.47734176	0.164389935	-2.903716452	0.00368762	0.074091378
LOC107068995	sterol O-acyltransferase 1	1175.073738	-0.285195383	0.101759714	-2.802635451	0.005068693	0.090294779
LOC107068879	uncharacterized protein LOC107068879	64.58762197	0.56022555	0.165784421	3.379241228	0.000726862	0.026718154
LOC107065010	mitochondrial dicarboxylate carrier-like	619.5049611	-0.324597847	0.070970526	-4.573699332	4.79187E-06	0.000667948
LOC107072670	uncharacterized protein LOC107072670	50.29269795	-1.611141624	0.350358979	-4.598545267	4.25451E-06	0.000609518
LOC107067507	uncharacterized protein LOC107067507	4539.286855	-0.432147718	0.101493716	-4.257876611	2.06378E-05	0.002046911
LOC107067569	97 kDa heat shock protein	3746.383321	-0.176137762	0.05084232	-3.4643927	0.00053143	0.022531061
LOC107067573	uncharacterized protein LOC107067573	1034.093767	-0.373894415	0.13500937	-2.769396049	0.005616032	0.09606861
LOC107064818	sideroflexin-1	576.0051832	-0.311530677	0.091993248	-3.386451554	0.000708028	0.026365727
LOC107067102	probable protein S-acyltransferase 23	3248.863542	-0.092611078	0.030380238	-3.048398732	0.002300644	0.055576457
LOC107064562	potassium channel subfamily K member 1-like	134.9326759	-0.336762256	0.112389014	-2.996398346	0.002731893	0.060950892
LOC107071862	uncharacterized protein LOC107071862	888.7682279	0.174626224	0.054921483	3.179561335	0.001474982	0.042145247
LOC107071509	uncharacterized protein LOC107071509	188.7367068	0.826104006	0.175534888	4.706209786	2.52365E-06	0.000419862
LOC107066894	DNA-directed RNA polymerase II subunit RPB1-like	93.65556409	-4.23878752	1.08270613	-3.914993554	9.04066E-05	0.006521289
LOC107065123	adiponectin receptor protein	1788.321283	-0.121702248	0.04018953	-3.028207778	0.002460089	0.05778932
LOC107069504	probable serine incorporator	5405.186248	-0.195516748	0.056177803	-3.480320278	0.000500815	0.021524599
LOC107068452	glucose dehydrogenase [FAD, quinone	35.07276946	-0.345663717	0.124911577	-2.767267248	0.005652839	0.096538144
LOC107070466	protein shisa-5-like	1988.466291	-0.167922576	0.055603513	-3.019999367	0.002527752	0.058724692
LOC107070204	probable citrate synthase 2, mitochondrial	6059.477446	-0.442595081	0.059657969	-7.418876119	1.18118E-13	1.36094E-10
LOC107073492	relaxin receptor 1	299.8877861	-0.376377228	0.131608957	-2.859814674	0.004238886	0.08142293
LOC107070977	balbiani ring protein 3	243.7302874	-0.329156899	0.117095377	-2.811015339	0.004938543	0.089370303
LOC107067163	60S ribosomal protein L38	3677.36339	0.186237912	0.054585445	3.411860309	0.000645212	0.025082294
LOC107071263	early endosome antigen 1-like	169.0236297	0.251847411	0.090413938	2.785493213	0.005344636	0.093369818
LOC107074682	sodium- and chloride-dependent GABA transporter 1-like	5358.97666	-0.336573824	0.121197607	-2.777066571	0.005485194	0.094299632
LOC107065167	uncharacterized protein LOC107065167	366.1651986	0.165758726	0.047360632	3.499926384	0.000465387	0.020427504
LOC107065134	V-type proton ATPase 21 kDa proteolipid subunit-like	2609.028889	-0.234824431	0.059039883	-3.977386443	6.96769E-05	0.005284684
LOC107070726	probable aconitate hydratase, mitochondrial	9739.222585	-0.299706549	0.090301196	-3.318965465	0.000903516	0.030689411
LOC107067392	CD151 antigen-like	15138.74497	-0.452799325	0.088406398	-5.121793616	3.02643E-07	7.43277E-05
LOC107074628	GSK3-beta interaction protein	155.0736205	0.250329685	0.090985925	2.751301202	0.005935904	0.098438659
LOC107069059	prostaglandin E2 receptor EP3 subtype	302.8433217	-0.297996939	0.1083043	-2.75147837	0.005932694	0.098438659
LOC107069059	prostaglandin E2 receptor EP2 subtype	302.8433217	-0.297996939	0.1083043	-2.75147837	0.005932694	0.098438659
LOC107071087	uncharacterized protein LOC107071087	78.40732977	0.288824933	0.091738089	3.148364398	0.001641869	0.044837048
LOC107067327	60S ribosomal protein L9	4059.547421	0.21695958	0.059170485	3.666685841	0.000245714	0.013700236
LOC107071950	netrin receptor UNC5C-like	655.4355558	-0.245913479	0.079934053	-3.076454536	0.002094782	0.052445828
LOC107071474	UDP-glucuronosyltransferase 2B4-like	1383.705957	-0.135381353	0.045916488	-2.948425678	0.003193969	0.068069821
LOC107063837	uncharacterized protein LOC107063837	1605.364006	-0.159610187	0.05445768	-2.930903178	0.003379781	0.07028718
LOC107067700	uncharacterized protein LOC107067700	97.2982627	0.259566526	0.081607493	3.180670251	0.001469348	0.042100894
LOC107070944	ornithine aminotransferase, mitochondrial-like	138.453608	0.303240777	0.098199032	3.088022053	0.002014935	0.051318658
LOC107064330	transmembrane and TPR repeat-containing protein CG4341-like	5156.658371	-0.173468491	0.048135322	-3.603767093	0.000313638	0.016133658
LOC107063721	glycogen debranching enzyme	1145.601605	-0.228870603	0.071301532	-3.209897424	0.001327823	0.039585258
LOC107073515	uncharacterized protein LOC107073515	80.40867403	-1.587759272	0.575727518	-2.75783113	0.005818625	0.098230958
LOC107063677	serine protease easter-like	249.5027988	-0.58830518	0.130502907	-4.507985233	6.54461E-06	0.000843846
LOC107063621	uncharacterized protein LOC107063621	3203.043563	-0.59730696	0.175211396	-3.409064558	0.000651861	0.025082294
LOC107070093	uncharacterized protein LOC107070093	618.1121743	-0.306337282	0.088884018	-3.446483295	0.000567934	0.023432943
LOC107071632	protein quiver-like	1262.579963	-0.531099606	0.140909497	-3.769083105	0.000163848	0.010120333
LOC107064482	probable Ufm1-specific protease 1	991.8326813	0.148526145	0.051344279	2.892749682	0.003818855	0.0758407
LOC107069339	protein escargot	238.0066362	0.467015227	0.13231615	3.52954062	0.000416282	0.018909629
LOC107069321	ADP,ATP carrier protein	83331.93815	-0.219071566	0.046347292	-4.726739257	2.28154E-06	0.000392235
LOC107064058	glycerol-3-phosphate dehydrogenase [NAD(+)	4781.29659	-0.321849536	0.06728575	-4.78332392	1.7242E-06	0.00030664
LOC107065709	nose resistant to fluoxetine protein 6-like	391.3744321	0.295841882	0.08964351	3.300204133	0.000966145	0.03158394
LOC107065110	trifunctional enzyme subunit alpha, mitochondrial	1461.835416	-0.240080493	0.072701569	-3.302273897	0.000959044	0.031504892
LOC107066381	nuclear pore complex protein Nup85	2948.773817	-0.18836624	0.061939724	-3.041121721	0.002356985	0.056409056
LOC107066382	ATP synthase lipid-binding protein, mitochondrial	22102.54642	-0.408448994	0.06262129	-6.522525988	6.91331E-11	3.96171E-08
LOC107065054	p21-activated protein kinase-interacting protein 1-like	217.5943994	0.217904411	0.052738213	4.131812537	3.59914E-05	0.00317134
LOC107067770	organic solute transporter subunit alpha-like	75.51551882	0.389371537	0.120694948	3.226079838	0.001254983	0.037962329
LOC107069635	uncharacterized protein LOC107069635	417.3860988	0.403519549	0.073198505	5.512674734	3.53421E-08	1.17598E-05
LOC107073694	lysoplasmalogenase-like protein TMEM86A	1022.581005	-0.259802844	0.08341283	-3.114662856	0.001841553	0.048582137
LOC107072843	uncharacterized protein LOC107072843	132.2433968	0.310396526	0.092770092	3.345868491	0.000820253	0.02886624
LOC107073931	U6 snRNA-associated Sm-like protein LSm2	384.5052513	0.328380859	0.075382644	4.356186558	1.32348E-05	0.001516855
LOC107071821	guanine nucleotide exchange factor MSS4	255.9318178	0.156206623	0.050411985	3.098600889	0.001944368	0.050140379
LOC107073344	tetraspanin-1	2296.306958	-0.268976862	0.096800941	-2.778659579	0.00545837	0.094102477
LOC107071451	mitochondrial amidoxime reducing component 2-like	779.4406626	-0.340681516	0.123372681	-2.761401589	0.005755386	0.097322632
LOC107065661	uncharacterized protein LOC107065661	25.68191287	-0.523608784	0.165742961	-3.159161513	0.001582238	0.044349953
LOC107066259	succinyl-CoA ligase [ADP/GDP-forming	2866.502422	-0.356367776	0.047328187	-7.52971541	5.0851E-14	8.74214E-11
LOC107068569	uncharacterized protein LOC107068569	153.5889606	0.487638977	0.146938004	3.318671575	0.000904467	0.030689411
LOC107064873	uncharacterized protein LOC107064873	2047.203602	-0.127755828	0.042863529	-2.980525167	0.002877546	0.063422834
LOC107064748	dephospho-CoA kinase	369.7891971	-0.182770046	0.061193583	-2.986751847	0.002819585	0.062412057
LOC107063895	WD repeat-containing protein 89	676.4874037	0.170240649	0.046575456	3.655157981	0.000257024	0.014205426
LOC107071818	cytochrome b-c1 complex subunit Rieske, mitochondrial-like	5317.613223	-0.298019535	0.058757522	-5.072023555	3.93608E-07	9.22742E-05
LOC107066880	adenylate kinase isoenzyme 1	1135.660217	-0.331972906	0.066273944	-5.009101374	5.46848E-07	0.000120016
LOC107066555	opsin, ultraviolet-sensitive	2689.508306	0.419077132	0.149806333	2.797459392	0.005150624	0.091286405
LOC107074674	circumsporozoite protein-like	485.7108666	2.238510667	0.763463113	2.932048225	0.003367345	0.07028718
LOC107066200	protein Hook homolog 3	831.6307244	0.155080028	0.055065342	2.816291038	0.004858163	0.088537026
LOC107072803	isocitrate dehydrogenase [NAD	4406.402003	-0.321727986	0.061329157	-5.24592218	1.55503E-07	4.11284E-05
LOC107072808	serine/threonine-protein kinase 32A	323.8473461	-0.286244998	0.090871839	-3.14998574	0.001632784	0.044837048
LOC107072506	cytochrome c oxidase subunit 4 isoform 1, mitochondrial-like	8810.996185	-0.357101502	0.051674896	-6.910541258	4.82808E-12	3.55726E-09
LOC107069913	metaxin-2-like	321.5971878	-0.192417058	0.053499202	-3.596634187	0.000322361	0.01629979
LOC107069888	histone-lysine N-methyltransferase, H3 lysine-79 specific-like	129.4210805	0.314701455	0.103129941	3.051504267	0.002276978	0.055576457
LOC107072245	coiled-coil domain-containing protein 22 homolog	382.0106879	0.146533468	0.043877558	3.339599451	0.000838993	0.028972011
LOC107067067	uncharacterized protein LOC107067067	65.26789601	-0.774954552	0.193733761	-4.000100701	6.33155E-05	0.004947725
LOC107072881	retinoid-inducible serine carboxypeptidase-like	145.1881777	0.35270642	0.121326472	2.907085442	0.003648135	0.073930288
LOC107070998	pyrimidodiazepine synthase-like	674.6270478	-0.225187963	0.079983466	-2.815431402	0.00487118	0.088617666
LOC107064195	60S ribosomal protein L27	3441.27481	0.187990616	0.06413601	2.931124289	0.003377376	0.07028718
LOC107064176	dihydrolipoyllysine-residue acetyltransferase component of pyruvate dehydrogenase complex, mitochondrial	1692.684682	-0.313515689	0.055145835	-5.685210622	1.30652E-08	4.81311E-06
LOC107066430	chondroitin sulfate synthase 1	770.7620898	-0.479506878	0.129808289	-3.693961944	0.000220787	0.012794474
LOC107074120	uncharacterized protein LOC107074120	860.2379868	-0.187555857	0.065199319	-2.87665361	0.004019165	0.078081815
LOC107069732	V-type proton ATPase subunit D	3085.114041	-0.250608508	0.06985183	-3.587715733	0.000333588	0.016703675
LOC107064730	uncharacterized protein LOC107064730	30.32695962	-0.958779785	0.256587761	-3.736654395	0.000186485	0.011119031
LOC107069661	nucleoporin GLE1	311.2394277	0.205512903	0.068183107	3.014132295	0.002577154	0.059074097
LOC107064112	titin	114.71066	0.376884408	0.124379191	3.030124285	0.002444531	0.05778932
LOC107071152	protein NDRG3	4956.440307	-0.255093408	0.075611724	-3.373728241	0.000741575	0.027037424
LOC107073100	succinyl-CoA ligase [ADP-forming	4353.737569	-0.316973626	0.053198927	-5.958271014	2.54921E-09	1.14326E-06
LOC107071784	S-phase kinase-associated protein 2-like	494.1431186	0.191607829	0.052743098	3.632851236	0.000280307	0.014903933
LOC107071429	calcium uptake protein 3, mitochondrial	1881.776043	-0.121410432	0.044113382	-2.752235855	0.005918987	0.098438659
LOC107071422	integral membrane protein 2C	16723.55305	-0.172443576	0.06034752	-2.857508894	0.004269807	0.081710762
LOC107074320	ethanolaminephosphotransferase 1-like	863.9447036	-0.131096452	0.040337551	-3.249985384	0.001154109	0.035914083
LOC107070611	odorant receptor coreceptor	19.36916833	-1.196420591	0.351503095	-3.403727041	0.000664731	0.025395203
LOC107064585	uncharacterized protein LOC107064585	709.6476944	-0.257911889	0.078389685	-3.290125348	0.001001428	0.032392821
LOC107068611	ribonucleoside-diphosphate reductase large subunit-like	182.5685894	0.280729116	0.093496295	3.002569415	0.002677109	0.060557852
LOC107068323	eukaryotic peptide chain release factor subunit 1	1495.204046	0.12086942	0.033390097	3.619918205	0.000294696	0.01558226
LOC107066657	peptidyl-prolyl cis-trans isomerase-like 1	1238.632108	0.207646358	0.060624391	3.425128983	0.000614508	0.024644714
LOC107067716	uncharacterized protein LOC107067716	570.3260821	0.134018433	0.046588774	2.876625031	0.004019529	0.078081815
LOC107067717	ATP synthase subunit O, mitochondrial	6953.528854	-0.291794617	0.060462449	-4.82604693	1.3927E-06	0.00025653
LOC107067045	zinc finger protein 497-like	999.5647756	0.36814367	0.098615837	3.733109032	0.000189131	0.011211971
LOC107064187	maltase A3-like	406.3927959	0.26892406	0.071605267	3.755646345	0.000172895	0.010615529
LOC107065344	uncharacterized protein LOC107065344	319.2547151	0.136442519	0.044231287	3.084751319	0.002037224	0.05144736
LOC107064238	NADH dehydrogenase [ubiquinone	2287.730625	-0.290598781	0.070117796	-4.144436882	3.4065E-05	0.003135228
LOC107068358	putative transferase CAF17 homolog, mitochondrial	414.7377886	0.209004697	0.058937649	3.546200105	0.000390829	0.018648676
LOC107074691	uncharacterized protein LOC107074691	991.5089642	-0.260712497	0.089084751	-2.926567066	0.003427256	0.070845984
LOC107074552	N-acetylglucosamine-6-sulfatase-like	175.0675552	0.255661016	0.07098026	3.601860802	0.000315948	0.016133658
LOC107073806	NADH dehydrogenase [ubiquinone	3849.899596	-0.188037664	0.056830721	-3.30873267	0.000937193	0.031372306
LOC107073807	uncharacterized protein LOC107073807	896.2103813	-0.251059384	0.06953176	-3.610715232	0.000305354	0.015988448
LOC107066914	poly(rC)-binding protein 4-like	10056.50584	0.469388463	0.125171246	3.749970363	0.000176855	0.010730966
LOC107066914	poly(rC)-binding protein 3-like	10056.50584	0.469388463	0.125171246	3.749970363	0.000176855	0.010730966
LOC107071813	uncharacterized protein LOC107071813	70.38056133	0.468317287	0.137898411	3.396103578	0.000683525	0.026016824
LOC107072891	zinc finger and SCAN domain-containing protein 12-like	606.45839	0.116225453	0.038201018	3.042470085	0.002346451	0.05632171
LOC107064062	peroxiredoxin-6-like	13408.64047	-0.368137428	0.092409284	-3.983771021	6.78302E-05	0.005182732
LOC107068619	U1 small nuclear ribonucleoprotein 70 kDa	5812.181683	0.177090314	0.057524067	3.078542984	0.002080155	0.052206328
LOC107068255	uncharacterized protein LOC107068255	3383.908545	-0.534501635	0.131143505	-4.075700387	4.58761E-05	0.003816222
LOC107070142	NADH dehydrogenase [ubiquinone	2920.004077	-0.225395132	0.057915228	-3.891811198	9.94987E-05	0.006934653
LOC107066821	transcription factor Sp4-like	1223.766258	0.158042818	0.041325976	3.824297249	0.000131146	0.008350414
LOC107066559	alpha-(1,6)-fucosyltransferase	721.1223426	-0.183320723	0.065618395	-2.793739827	0.005210238	0.092026719
LOC107064411	troponin C, isoform 1	3787.615065	-0.539040938	0.181769768	-2.965514807	0.003021768	0.066037154
LOC107069957	endophilin-B1	2189.550853	-0.139229467	0.04459132	-3.122344557	0.001794168	0.047575438
LOC107072778	WW domain-binding protein 11	602.9300158	0.144082424	0.045272859	3.182534222	0.001459923	0.042100894
LOC107068907	histone H4 transcription factor	423.3644882	0.200765249	0.06909546	2.905621419	0.003665246	0.0739892
LOC107073039	chorion peroxidase	27.59056176	-0.443287861	0.155481611	-2.851062959	0.004357334	0.082621142
LOC107067181	DNA N6-methyl adenine demethylase	4506.661629	0.358340347	0.08853616	4.04738973	5.1792E-05	0.004195755
LOC107070718	sushi, von Willebrand factor type A, EGF and pentraxin domain-containing protein 1	137.5798634	-0.481713937	0.133720782	-3.602386481	0.000315309	0.016133658
LOC107072177	uncharacterized protein LOC107072177	47.60256419	-0.641011808	0.162300813	-3.949529256	7.8305E-05	0.005801544
LOC107074474	lymphocyte-specific helicase-like	300.5250003	0.155854621	0.04521971	3.446608116	0.000567671	0.023432943
LOC107072094	kynurenine--oxoglutarate transaminase 3	655.6223131	-0.187043553	0.063397717	-2.950320008	0.003174449	0.067793885
LOC107069276	uncharacterized protein LOC107069276	41.86141414	-0.467510267	0.166663154	-2.805120716	0.005029774	0.09007312
LOC107067820	uncharacterized protein LOC107067820	87.63490079	-0.344138407	0.10932291	-3.147907496	0.001644437	0.044837048
LOC107067815	actin, clone 205-like	12002.49056	-0.991783446	0.211904101	-4.680340971	2.86398E-06	0.000456963
LOC107067814	actin, clone 205-like	9692.202516	-1.018052478	0.260625795	-3.906184636	9.37649E-05	0.006670239
LOC107069788	vesicular glutamate transporter 1	602.8961255	-0.452259483	0.153868597	-2.939257862	0.003289992	0.069399326
LOC107069791	uncharacterized protein LOC107069791	167.1774024	0.470428882	0.133301927	3.52904788	0.000417058	0.018909629
LOC107069705	RUS1 family protein C16orf58 homolog	190.4889236	-0.164677252	0.057022387	-2.887940326	0.003877734	0.076333644
LOC107066116	zinc finger protein basonuclin-2-like	277.3986033	-0.428121149	0.108268066	-3.95426987	7.67687E-05	0.005738184
LOC107071376	uncharacterized protein LOC107071376	966.572445	-0.150079333	0.029938705	-5.012886619	5.36195E-07	0.000120016
LOC107068505	uncharacterized protein LOC107068505	82.13666678	0.313117394	0.093312258	3.355586944	0.000791968	0.028169468
LOC107068582	ATP-dependent RNA helicase p62-like	24920.59811	0.140325195	0.04664568	3.008321327	0.002626952	0.059846622
LOC107068021	zinc finger protein DZIP1L	314.5727682	0.197251441	0.070923447	2.781188009	0.005416036	0.093735592
LOC107064835	X-linked retinitis pigmentosa GTPase regulator	100.4504255	0.3401516	0.112732411	3.017336338	0.002550067	0.058840333
LOC107065482	uncharacterized protein LOC107065482	247.3864725	-0.364803648	0.112832793	-3.233134966	0.001224397	0.037365844
LOC107065548	repetitive proline-rich cell wall protein 2-like	48.5961036	-0.668642414	0.221034886	-3.025053768	0.002485889	0.057882501
LOC107071876	nef-associated protein 1	298.1364633	0.234343916	0.061560447	3.806728602	0.000140817	0.008856882
LOC107067589	protein-tyrosine sulfotransferase	1873.601112	-0.115970528	0.038119516	-3.042287478	0.002347875	0.05632171
LOC107073159	sodium/potassium-transporting ATPase subunit beta-2-like	7695.50567	-0.345308275	0.098037666	-3.522200069	0.000427981	0.019194018
LOC107066173	NADH dehydrogenase [ubiquinone	1542.260128	-0.281458167	0.050260523	-5.59998489	2.1437E-08	7.62494E-06
LOC107066843	calcium channel flower	2321.055644	-0.243385576	0.05361811	-4.539242021	5.64568E-06	0.000758235
LOC107071647	myosin-IB	22.13004103	-0.438598785	0.155167991	-2.826606068	0.004704416	0.087109301
LOC107072197	uncharacterized protein LOC107072197	1965.395033	0.167197969	0.059341093	2.817574815	0.004838784	0.088537026
LOC107067930	tubulin alpha-1 chain-like	3427.180941	-0.267677617	0.084850915	-3.154681571	0.001606734	0.044552305
LOC107067921	Fanconi anemia group I protein homolog	388.2069418	0.218399031	0.056873947	3.840054043	0.000123007	0.007979997
LOC107066179	iron-sulfur cluster assembly scaffold protein IscU	8398.785968	0.231046778	0.066037442	3.498723941	0.00046749	0.020432893
LOC107065827	NADH-ubiquinone oxidoreductase 49 kDa subunit	7406.198164	-0.255131231	0.040048206	-6.370603272	1.88286E-10	9.71086E-08
LOC107068205	structural maintenance of chromosomes protein 4	249.3289193	0.208842812	0.056696256	3.683537947	0.000230019	0.013108543
LOC107073771	uncharacterized protein LOC107073771	61.09917778	0.57383814	0.157459855	3.644345662	0.000268073	0.014594013
LOC107069041	uncharacterized protein LOC107069041	751.797843	-0.633287893	0.137197948	-4.615870017	3.91452E-06	0.000576832
LOC107068966	DNA-directed RNA polymerase I subunit RPA2	307.55775	0.137975002	0.047436062	2.908652093	0.003629906	0.073705663
LOC107069021	uncharacterized protein LOC107069021	317.6800353	-0.274562427	0.099318738	-2.76445746	0.005701754	0.097052135
LOC107069020	tetraspanin-9	1993.269993	-0.477082501	0.151130522	-3.156758104	0.001595336	0.044552305
LOC107067312	nucleolar complex protein 2 homolog	163.8958939	0.215637492	0.071231408	3.027281061	0.002467644	0.05778932
LOC107064510	zinc finger protein 76-like	893.3681483	0.14319614	0.045186753	3.168984965	0.001529723	0.043349158
LOC107064475	ubiquitin-40S ribosomal protein S27a-like	3147.787705	0.19598508	0.064918584	3.018936437	0.002536637	0.05877609
LOC107064127	phosphoglycolate phosphatase-like	6079.097769	-0.256910713	0.091283594	-2.814423737	0.004886477	0.088739455
LOC107073893	cytochrome c-type heme lyase	911.565298	-0.148241615	0.048444673	-3.060018918	0.00221323	0.054615954
LOC107074279	46 kDa FK506-binding nuclear protein	479.0685165	0.15246852	0.04921843	3.09779325	0.001949674	0.050151837
LOC107073067	pyruvate kinase-like	15684.84573	-0.232641001	0.057491602	-4.046521463	5.19844E-05	0.004195755
LOC107065373	transcription factor collier	110.9995595	-0.297408901	0.102496143	-2.901659447	0.003711918	0.074202397
LOC107073277	uncharacterized protein LOC107073277	6.681547707	0.986579905	0.318917221	3.093529728	0.001977907	0.050500283
LOC107071871	leucine-rich repeat-containing protein 51-like	2417.18513	-0.250752618	0.067407017	-3.719977974	0.00019924	0.011743784
LOC107074298	MORN repeat-containing protein 3-like	57.14168647	0.354439082	0.118629103	2.987791976	0.002810007	0.062333821
LOC107072132	short-chain dehydrogenase/reductase family 16C member 6-like	1624.325571	-0.305271956	0.108944122	-2.802096626	0.005077166	0.090294779
LOC107063812	synaptogyrin-1	4433.103996	-0.273618224	0.082778685	-3.305418827	0.000948346	0.031453974
LOC107067882	general odorant-binding protein 69a-like	24285.51432	-0.447104264	0.115376997	-3.875159499	0.000106555	0.007231011
LOC107067286	coiled-coil domain-containing protein 103	43.52806074	0.576091823	0.134045603	4.297730104	1.72556E-05	0.00178134
LOC107067260	transient receptor potential cation channel subfamily V member 5	143.8013812	0.577157145	0.125927425	4.583252176	4.57799E-06	0.000646877
LOC107068421	tRNA pseudouridine(38/39) synthase	314.9763204	0.210355597	0.066654964	3.155887938	0.001600103	0.044552305
LOC107068375	uncharacterized protein LOC107068375	4342.23248	-0.155152792	0.052458521	-2.957628034	0.00310016	0.067040142
LOC107066524	ATP-dependent Clp protease ATP-binding subunit clpX-like, mitochondrial	1036.007971	-0.146827991	0.043378797	-3.384787084	0.000712335	0.026430698
LOC107066015	pre-rRNA processing protein FTSJ3	326.9749605	0.189232658	0.054409602	3.477927644	0.000505306	0.021627529
LOC107074200	26S proteasome non-ATPase regulatory subunit 9	8686.619195	-0.585241628	0.136610385	-4.284020035	1.83546E-05	0.001874535
LOC107070291	transmembrane protein C5orf28	171.4460577	0.228046635	0.082818527	2.753570273	0.005894911	0.098438659
LOC107068914	V-type proton ATPase subunit e 2-like	1408.972189	-0.247134706	0.053599453	-4.610769143	4.01182E-06	0.000582844
LOC107067258	NADH dehydrogenase [ubiquinone	3534.383088	-0.24712815	0.052446996	-4.711960053	2.45345E-06	0.000414875
LOC107064899	85/88 kDa calcium-independent phospholipase A2	1833.419653	-0.171920554	0.055739545	-3.084355183	0.002039939	0.05144736
LOC107065396	protein starmaker	6.867141531	-2.226744404	0.650279862	-3.424286272	0.000616416	0.024644714
LOC107065559	charged multivesicular body protein 7	296.2658331	0.158147941	0.054031028	2.926983737	0.003422668	0.070845984
LOC107073439	phospholipase D C-like	178.3697368	-0.437879025	0.149576825	-2.927452333	0.003417514	0.070845984
LOC107064462	histone H4	12.69932623	-0.639208494	0.225889959	-2.829733986	0.004658672	0.086740438
LOC107064650	excitatory amino acid transporter-like	10712.19168	-0.510496297	0.118787673	-4.29755282	1.72694E-05	0.00178134
LOC107064646	acetyl-CoA acetyltransferase, cytosolic	3170.830667	-0.401608254	0.084858673	-4.732671855	2.21584E-06	0.000387396
LOC107064695	solute carrier family 35 member F2-like	967.0039086	0.236805786	0.054636827	4.334178971	1.46305E-05	0.001605465
LOC107064695	solute carrier family 35 member F1-like	967.0039086	0.236805786	0.054636827	4.334178971	1.46305E-05	0.001605465
LOC107069432	guanine nucleotide-binding protein subunit beta-like protein	4155.14073	0.186002599	0.047884578	3.884394627	0.000102585	0.007101786
LOC107064677	fasciclin-3	586.4151059	-0.299081765	0.096401192	-3.102469561	0.001919133	0.049815682
LOC107064653	YY1-associated factor 2	1213.374603	-0.146759254	0.050508943	-2.905609275	0.003665388	0.0739892
LOC107063792	dyslexia susceptibility 1 candidate gene 1 protein homolog	90.21522437	0.474212719	0.149630935	3.169215767	0.001528509	0.043349158
LOC107073605	uncharacterized protein LOC107073605	72.68761307	0.428289826	0.125667289	3.408124989	0.000654109	0.025082294
LOC107073612	uncharacterized protein LOC107073612	2021.4729	-0.386751448	0.090711478	-4.26353377	2.01219E-05	0.00203337
LOC107067133	FACT complex subunit spt16	914.8989752	0.156428031	0.047347492	3.303829265	0.000953739	0.031504892
LOC107065927	transitional endoplasmic reticulum ATPase TER94	6315.807751	-0.15119887	0.051209566	-2.9525513	0.003151597	0.067584614
LOC107073132	glutamine synthetase 2 cytoplasmic	36170.21103	-0.484782437	0.064728954	-7.489421805	6.91777E-14	1.01938E-10
LOC107066006	cytochrome c oxidase subunit 6A1, mitochondrial-like	5602.651872	-0.229442062	0.076543079	-2.997554643	0.002721551	0.060895434
LOC107068155	probable pyruvate dehydrogenase E1 component subunit alpha, mitochondrial	2657.028762	-0.206121873	0.059356392	-3.472614603	0.000515415	0.021969028
LOC107070086	ras-related C3 botulinum toxin substrate 1	214.5228969	0.216520994	0.062924715	3.440953107	0.000579669	0.023811296
LOC107067986	V-type proton ATPase subunit B	7513.011948	-0.282741006	0.084098896	-3.362006154	0.000773784	0.027811145
LOC107069252	hornerin-like	203.9951345	-0.832236083	0.238532702	-3.488981075	0.000484865	0.020962904
LOC107069252	uncharacterized PE-PGRS family protein PE_PGRS54-like	203.9951345	-0.832236083	0.238532702	-3.488981075	0.000484865	0.020962904
LOC107067049	RING finger protein 10	4672.619769	-0.117902295	0.036173426	-3.259362115	0.00111663	0.035223373
LOC107069294	serrate RNA effector molecule homolog	1458.866318	0.151244339	0.05039157	3.001381744	0.002687574	0.060661546
LOC107067983	protein lethal(2)essential for life-like	16145.21892	0.40822872	0.116420787	3.506493385	0.000454053	0.020101089
LOC107070254	integrin alpha-PS4-like	391.2041598	0.248256005	0.08778073	2.828137851	0.004681964	0.087017044
LOC107070254	integrin alpha-9-like	391.2041598	0.248256005	0.08778073	2.828137851	0.004681964	0.087017044
LOC107066497	max-interacting protein 1-like	625.6228671	0.262261875	0.087416232	3.000150754	0.00269846	0.060774271
LOC107069491	SPARC	8191.948469	-0.641782391	0.109900798	-5.839651805	5.231E-09	2.24824E-06
LOC107064137	NADH dehydrogenase [ubiquinone	2490.96796	-0.234234703	0.054007869	-4.337047653	1.44409E-05	0.001605465
LOC107068088	NADH-ubiquinone oxidoreductase subunit 8	4017.412224	-0.165539716	0.051899265	-3.189635107	0.001424525	0.041508415
LOC107070389	ornithine decarboxylase 1-like	5189.283315	-0.195289711	0.066752016	-2.925600175	0.003437925	0.070924387
LOC107069858	phosphatidylinositol 3-kinase catalytic subunit type 3	797.8467206	0.117558026	0.036851304	3.190064185	0.001422412	0.041508415
LOC107069826	G kinase-anchoring protein 1-like	503.4688432	0.188441884	0.062643365	3.00816988	0.002628262	0.059846622
LOC107072235	nuclear pore complex protein Nup160 homolog	344.3114649	0.246934314	0.055314745	4.464168021	8.03805E-06	0.001009506
LOC107074148	uncharacterized protein LOC107074148	21.53447471	0.926327496	0.207727065	4.459349085	8.22089E-06	0.001009506
LOC107071678	MICOS complex subunit Mic60	1829.249942	-0.106565366	0.036062625	-2.955008544	0.003126604	0.067243702
LOC107066789	pro-corazonin-like	260.3670468	0.584307961	0.141816134	4.120179723	3.78577E-05	0.003281531
LOC107068328	mannose-6-phosphate isomerase	717.3725079	0.156322753	0.054775622	2.853874565	0.004318958	0.082195668
LOC107066630	V-type proton ATPase subunit E	3941.145226	-0.252002963	0.073383865	-3.43403776	0.000594661	0.024149338
LOC107065031	protein MTO1 homolog, mitochondrial	773.6015145	0.198021865	0.038101632	5.197201579	2.02311E-07	5.08985E-05
LOC107066034	isoaspartyl peptidase/L-asparaginase-like	61.53264012	0.399858835	0.104381232	3.830754134	0.000127751	0.008184799
LOC107065970	LOW QUALITY PROTEIN: rhodopsin-like	6277.631761	0.37101482	0.117909546	3.146605453	0.001651777	0.044837048
LOC107073446	fatty acyl-CoA reductase 1-like	6.750225958	-1.450771109	0.45745092	-3.171424621	0.001516932	0.04322419
LOC107065819	matrix metalloproteinase-14	2012.529232	-0.277139666	0.062147771	-4.459366145	8.22024E-06	0.001009506
LOC107064858	protein turtle-like	2876.721465	-0.12705149	0.045788188	-2.774765611	0.00552415	0.094811334
LOC107064888	protein turtle	8202.472863	-0.311901335	0.111712056	-2.792011408	0.005238151	0.092262778
LOC107064253	60S ribosomal protein L3	3944.926834	0.148802784	0.045490302	3.271088093	0.001071345	0.03416688
LOC107064252	peroxisomal biogenesis factor 19	912.7600373	-0.169951597	0.052440868	-3.240823512	0.001191849	0.03658907
LOC107064251	phosphoglycerate kinase	4215.841992	-0.238571307	0.066650669	-3.57942852	0.000344346	0.017076602
LOC107068126	kinesin-like protein KIF23	285.3395867	0.339471375	0.095998755	3.536206015	0.000405918	0.018805288
LOC107068130	probable chitinase 2	352.2982994	-0.237130765	0.054186022	-4.376235002	1.20747E-05	0.001415345
LOC107064589	tRNA (cytosine(34)-C(5))-methyltransferase	466.7226668	0.123908622	0.042462521	2.918070332	0.003522049	0.072097354
LOC107073652	uncharacterized protein LOC107073652	18.12662429	-0.819081146	0.246461576	-3.323362449	0.000889393	0.03056501
LOC107065121	acetyl-coenzyme A synthetase	2915.614172	-0.203300911	0.066872554	-3.040124824	0.002364801	0.056432375
LOC107073014	cytochrome c oxidase subunit 5B, mitochondrial-like	7264.570896	-0.299719979	0.064742608	-4.629408468	3.66712E-06	0.000556269
LOC107068824	anoctamin-4	72.14898143	-0.480549671	0.168380004	-2.853959259	0.004317807	0.082195668
LOC107068804	phosphate carrier protein, mitochondrial	10040.93372	-0.389933695	0.059426564	-6.561605904	5.32313E-11	3.22989E-08
LOC107070768	eukaryotic translation initiation factor 3 subunit E	1437.872694	0.090915912	0.03203951	2.837618727	0.004545144	0.08493326
LOC107064339	zinc finger protein 346	528.8757281	0.192719943	0.069786391	2.761569136	0.005752434	0.097322632
LOC107068386	globin CTT-E/E'	1043.965407	-0.232946644	0.080432291	-2.896183111	0.003777319	0.075218239
LOC107068419	venom acid phosphatase Acph-1-like	23.91212352	-0.985981924	0.314490482	-3.135172545	0.001717531	0.045897222
LOC107064360	UDP-glucuronosyltransferase 2A3	596.1707983	-0.325467267	0.110123833	-2.955466216	0.003121969	0.067243702
LOC107074446	spindle assembly abnormal protein 6 homolog	3038.485352	0.521034478	0.117780766	4.423765418	9.69953E-06	0.001150008
LOC107074447	arrestin homolog	31711.02955	0.461026814	0.134897591	3.417605973	0.000631745	0.024791082
LOC107065750	WD repeat-containing protein 38-like	38.03725971	-4.85343482	1.553723536	-3.123744158	0.001785656	0.047471769
LOC107071739	xaa-Pro dipeptidase	1038.848563	-0.146863204	0.048656417	-3.018372786	0.002541361	0.05877609
LOC107071738	uncharacterized protein LOC107071738	269.1704618	0.223246367	0.063901	3.493628693	0.000476503	0.02073895
LOC107070737	40S ribosomal protein S28-like	662.6385976	-0.337456096	0.094567546	-3.568413364	0.00035915	0.017641085
LOC107064200	protein yellow-like	57.45190903	0.996255806	0.341860987	2.914213215	0.003565863	0.07269145
LOC107073427	uncharacterized protein LOC107073427	811.1585642	0.196914457	0.043380253	4.539264881	5.64507E-06	0.000758235
LOC107065899	leucine-zipper-like transcriptional regulator 1	989.1229238	0.097536551	0.035106701	2.778288748	0.005464603	0.094102477
LOC107072335	1-phosphatidylinositol 4,5-bisphosphate phosphodiesterase-like	1541.136059	0.419299754	0.144697324	2.897771318	0.003758245	0.074983169
LOC107066293	cytospin-B	2067.02977	-0.159496311	0.05218135	-3.05657695	0.0022388	0.054858985
LOC107066293	cytospin-A	2067.02977	-0.159496311	0.05218135	-3.05657695	0.0022388	0.054858985
LOC107066293	interaptin	2067.02977	-0.159496311	0.05218135	-3.05657695	0.0022388	0.054858985
LOC107070011	uncharacterized protein LOC107070011	28.93627141	0.730392829	0.195214015	3.741497902	0.000182927	0.011034438
LOC107074105	ATP synthase subunit b, mitochondrial	4725.163308	-0.331814607	0.058270901	-5.694344853	1.23847E-08	4.7314E-06
LOC107068157	histone H2A	700.5903678	-0.211328219	0.063932568	-3.305486188	0.000948118	0.031453974
LOC107072664	protein trapped in endoderm-1	221.0025694	0.62217177	0.169186705	3.677427081	0.000235598	0.013334151
LOC107067652	phosphatidylinositol transfer protein alpha isoform	4444.846766	-0.257895353	0.063738365	-4.046155733	5.20656E-05	0.004195755
LOC107067665	C-type lectin mannose-binding isoform-like	171.0887253	0.182144739	0.063220444	2.881105017	0.003962836	0.077639061
LOC107067665	uncharacterized protein LOC107067665	171.0887253	0.182144739	0.063220444	2.881105017	0.003962836	0.077639061
LOC107064621	protocadherin-like wing polarity protein stan	376.9255652	0.504038787	0.18015043	2.797877236	0.005143966	0.091286405
LOC107068813	ADP-ribosylation factor 1	5675.619832	-0.121390112	0.029210907	-4.15564334	3.24374E-05	0.003014336
LOC107068811	uncharacterized protein LOC107068811	2324.831607	-0.23323598	0.078804601	-2.959674635	0.003079641	0.066876836
LOC107071878	PI-PLC X domain-containing protein 1-like	43.86379439	0.40002918	0.110095347	3.633479425	0.000279625	0.014903933
LOC107071847	motile sperm domain-containing protein 2-like	761.5272729	0.136173868	0.045786906	2.974078827	0.002938696	0.06435806
LOC107071851	cytochrome b-c1 complex subunit 6, mitochondrial	1429.320306	-0.309760104	0.069775638	-4.43937332	9.02212E-06	0.00108213
LOC107068334	probable low-specificity L-threonine aldolase 2	628.7917014	-0.230775384	0.07013949	-3.290234719	0.001001038	0.032392821
LOC107065103	calcium-transporting ATPase sarcoplasmic/endoplasmic reticulum type	11347.54776	-0.459508016	0.119520296	-3.844602398	0.000120748	0.007933224
LOC107065184	hepatic leukemia factor	345.5455087	0.261126091	0.075392198	3.463569133	0.00053306	0.022531061
LOC107065038	uncharacterized protein LOC107065038	13036.46716	-0.263679488	0.073286873	-3.597908851	0.000320786	0.01629979
LOC107065037	uncharacterized protein LOC107065037	4946.48617	-0.340460379	0.087799219	-3.877715323	0.000105442	0.007231011
LOC107073137	60S ribosomal protein L14	5131.524372	0.181404125	0.053957227	3.36199866	0.000773805	0.027811145
LOC107072291	putative lipoyltransferase 2, mitochondrial	214.5820727	0.224628955	0.053506766	4.19814111	2.69115E-05	0.002570297
LOC107071652	thyroid receptor-interacting protein 6	939.2954503	0.142478316	0.04037966	3.528467426	0.000417973	0.018909629
LOC107071652	lipoma-preferred partner homolog	939.2954503	0.142478316	0.04037966	3.528467426	0.000417973	0.018909629
LOC107065822	pseudouridine-5'-phosphatase	523.3996208	-0.365337285	0.050682363	-7.208371142	5.66251E-13	5.11381E-10
LOC107069291	sorbitol dehydrogenase-like	6267.680707	-0.337623507	0.120957673	-2.791253314	0.005250436	0.092262778
LOC107066744	CREB-regulated transcription coactivator 1-like	1154.116424	0.223783628	0.078573089	2.848095073	0.004398178	0.083099075
LOC107073480	leucine-rich repeat-containing protein 15-like	13.19089126	-0.50421214	0.181016953	-2.785441535	0.005345488	0.093369818
LOC107071595	TBC1 domain family member 5 homolog A-like	693.667704	0.1946246	0.063812504	3.049944588	0.002288836	0.055576457
LOC107071572	acyl carrier protein, mitochondrial	4188.747845	-0.196827299	0.054958138	-3.58140404	0.000341753	0.017029849
LOC107072652	excitatory amino acid transporter 1-like	5935.713	-0.519007007	0.081229245	-6.389410705	1.66526E-10	9.04062E-08
LOC107068778	serine/threonine-protein kinase VRK1-like	577.745848	0.130853835	0.047551867	2.751812773	0.005926639	0.098438659
LOC107068776	serine/threonine-protein kinase greatwall	185.5438427	0.245619305	0.0701054	3.503571855	0.000459063	0.020236037
LOC107068739	NADP-dependent malic enzyme	2996.619483	-0.2400825	0.057613827	-4.167098652	3.08501E-05	0.002892898
LOC107064284	uncharacterized protein LOC107064284	624.002403	-0.138059585	0.046925442	-2.94210519	0.003259892	0.069188854
LOC107071889	succinate dehydrogenase [ubiquinone	2745.228464	-0.28912872	0.069887092	-4.137083296	3.51748E-05	0.00317134
LOC107068173	coiled-coil domain-containing protein 85C	528.8366375	-0.217605902	0.07446958	-2.922077745	0.003477047	0.071445704
LOC107067500	E3 ubiquitin-protein ligase RNF146-A	446.8964222	-0.11239103	0.03685213	-3.049783818	0.002290061	0.055576457
LOC107067500	E3 ubiquitin-protein ligase RNF146	446.8964222	-0.11239103	0.03685213	-3.049783818	0.002290061	0.055576457
LOC107067498	beta-1,3-galactosyltransferase brn	649.977659	0.184545306	0.052479227	3.516540081	0.000437211	0.019523064
LOC107070316	optomotor-blind protein-like	575.1575052	-0.453751157	0.132774566	-3.417455406	0.000632094	0.024791082
LOC107070284	apolipoprotein D-like	21070.49426	-0.301718932	0.098560072	-3.061269387	0.002204007	0.054579549
LOC107071708	uncharacterized protein LOC107071708	372.5525109	-0.308062552	0.081099841	-3.798559271	0.00014554	0.009098432
LOC107072017	cat eye syndrome critical region protein 5-like	415.9489507	-0.157854848	0.051631867	-3.057314328	0.0022333	0.054858985
LOC107073914	putative GTP-binding protein 6	1283.604327	0.175658231	0.063375064	2.771724689	0.005576017	0.095542559
LOC107064355	ARF GTPase-activating protein GIT1	992.2269094	0.16185019	0.053983466	2.998143693	0.002716296	0.060895434
LOC107068654	enolase	18025.20859	-0.353751392	0.070391693	-5.025470699	5.02199E-07	0.000115115
LOC107070764	uncharacterized protein LOC107070764	6532.480556	-0.258348864	0.076887882	-3.360072561	0.00077922	0.027908523
LOC107074433	la-related protein 6	4794.070738	0.307439686	0.093636636	3.283326902	0.001025896	0.033069125
LOC107064130	uncharacterized protein LOC107064130	15.31143791	1.442324577	0.372141823	3.875739003	0.000106302	0.007231011
LOC107073960	insulin gene enhancer protein ISL-1	751.8348537	-0.209738331	0.075402764	-2.781573522	0.005409608	0.093735592
LOC107068022	WD repeat-containing protein 91	1030.344841	0.132984378	0.04445583	2.991382193	0.002777177	0.061738314
LOC107068517	uncharacterized protein LOC107068517	455.3450011	0.276112391	0.06997415	3.945919906	7.94942E-05	0.005815479
LOC107068494	uncharacterized protein LOC107068494	608.3709037	0.13673794	0.044295572	3.086943798	0.002022258	0.05137831
LOC107068142	alpha/beta hydrolase domain-containing protein 11	633.8705038	-0.292691512	0.048139873	-6.08002256	1.20166E-09	5.63413E-07
LOC107070189	basement membrane-specific heparan sulfate proteoglycan core protein	4992.847596	-0.402591164	0.133672779	-3.011766244	0.002597325	0.059404456
LOC107073099	BTB/POZ domain-containing protein 6-A	627.7622395	0.152570699	0.051823856	2.944024461	0.003239744	0.068903007
LOC107072432	uncharacterized protein LOC107072432	373.6204667	-0.310912975	0.088108583	-3.528747883	0.000417531	0.018909629
LOC107071586	pyruvate dehydrogenase protein X component, mitochondrial-like	1167.264713	-0.253592256	0.051863726	-4.889588052	1.01047E-06	0.000196661
LOC107066294	tubulin glycylase 3A-like	1218.314991	0.613011197	0.158688231	3.862990932	0.000112007	0.007551333
LOC107069372	farnesol dehydrogenase-like	7075.287556	-0.284017196	0.10174909	-2.791348746	0.005248888	0.092262778
LOC107072661	serine-rich adhesin for platelets	500.8865308	-0.255872944	0.065595167	-3.900789551	9.58795E-05	0.00677395
LOC107072649	collagen alpha-1(I) chain-like	35.89297691	-1.106602197	0.216927354	-5.101257074	3.37405E-07	8.09379E-05
LOC107066393	2-oxoisovalerate dehydrogenase subunit alpha, mitochondrial	858.1836613	-0.173014178	0.05505075	-3.14281238	0.001673331	0.045066332
LOC107064890	uncharacterized protein LOC107064890	1108.745925	-0.473106201	0.095550046	-4.951396899	7.36827E-07	0.00015511
LOC107066694	histone H2B.v2	366.9743336	-0.300119767	0.106956803	-2.805990451	0.005016218	0.09007312
LOC107067440	protein jim lovell	221.0795458	-0.375044703	0.130695943	-2.869597125	0.004109951	0.079688239
LOC107071017	hamartin	928.3127631	0.14466307	0.042224446	3.426050174	0.000612427	0.024644714
LOC107070122	EH domain-containing protein 3	1181.979843	-0.271946234	0.081312008	-3.344478155	0.000824375	0.02886624
LOC107073769	uncharacterized protein LOC107073769	206.0702998	-0.606668491	0.179842968	-3.373323391	0.000742667	0.027037424
LOC107066008	uridine diphosphate glucose pyrophosphatase-like	343.8491331	-0.219965298	0.059710757	-3.683847107	0.00022974	0.013108543
LOC107067714	congested-like trachea protein	475.240007	-0.190137293	0.059141935	-3.214931914	0.001304755	0.039123675
LOC107067619	uncharacterized protein LOC107067619	74.45667557	0.356191373	0.105050765	3.3906595	0.000697247	0.026260057
LOC107067042	uncharacterized protein LOC107067042	49.24554712	-0.578463089	0.210441296	-2.748809756	0.005981209	0.09887207
LOC107069948	transient receptor potential channel pyrexia-like	74.12708764	0.421768594	0.132366972	3.186358247	0.001440761	0.04186323
LOC107069949	cysteine-rich protein 1-like	221.5863356	-0.373444822	0.135439301	-2.757285502	0.005828344	0.098234259
LOC107073548	uncharacterized protein LOC107073548	133.4487369	0.315361706	0.078610663	4.011691231	6.02853E-05	0.004746893
LOC107071981	solute carrier family 41 member 1-like	582.5168528	-0.245399362	0.079925491	-3.070351649	0.002138069	0.053332575
LOC107071986	major facilitator superfamily domain-containing protein 1-like	1512.020188	-0.205623747	0.073885905	-2.782990171	0.005386044	0.093530373
LOC107073075	CCR4-NOT transcription complex subunit 11	598.4379904	0.160763805	0.05606345	2.867533199	0.004136854	0.080059379
LOC107071304	mitochondrial-processing peptidase subunit beta	6760.555929	-0.398281557	0.056580894	-7.039152781	1.93412E-12	1.53465E-09
LOC107066166	cytoplasmic dynein 1 light intermediate chain 2	1685.812699	-0.146863885	0.048530402	-3.026224343	0.002476285	0.05778932
LOC107068608	60S acidic ribosomal protein P1	4179.821855	0.149719204	0.051347245	2.915817662	0.003547578	0.072461907
LOC107064505	malate dehydrogenase, mitochondrial	7844.734048	-0.364981538	0.055489766	-6.577456834	4.78563E-11	3.08523E-08
LOC107066514	V-type proton ATPase catalytic subunit A	10252.89435	-0.249879119	0.070398917	-3.549473926	0.000386002	0.018519104
LOC107069733	activating transcription factor of chaperone	14811.17719	-0.20821843	0.073913722	-2.817047028	0.004846743	0.088537026
LOC107071727	E3 ubiquitin-protein ligase RNF123-like	3533.62556	0.154876267	0.046133664	3.35712043	0.000787588	0.028110624
LOC107063877	probable ATP-dependent RNA helicase DDX52	556.4311162	0.236432726	0.067055814	3.525909418	0.000422031	0.019009837
LOC107065650	60S ribosomal protein L37	2868.570687	0.21692778	0.062657051	3.46214474	0.000535889	0.022531061
LOC107064361	cone-rod homeobox protein-like	1281.537962	-0.315987568	0.078287756	-4.036232275	5.43164E-05	0.00434321
LOC107069475	dual oxidase 1-like	384.0787633	0.326021834	0.095090819	3.42853114	0.000606857	0.024547957
LOC107069484	gonadal protein gdl	560.3215723	0.165896135	0.053238417	3.116098208	0.001832612	0.048470246
LOC107068429	neprilysin-2-like	1017.660921	0.269684441	0.079726734	3.382609912	0.000718005	0.026545612
LOC107063703	uncharacterized protein LOC107063703	2349.512712	0.290554704	0.102812198	2.826072296	0.004712263	0.087109301
LOC107065093	nucleolysin TIAR	1999.977784	0.324306006	0.094830009	3.41986689	0.000626518	0.024791082
LOC107065872	DNA repair protein complementing XP-C cells homolog	206.2595801	0.236328994	0.07932171	2.97937341	0.002888386	0.063526005
LOC107065909	uncharacterized protein LOC107065909	69.80912957	0.396410774	0.126277578	3.139201599	0.001694089	0.045388373
LOC107066165	ATP synthase subunit d, mitochondrial-like	5386.827649	-0.315208879	0.055001595	-5.730904301	9.98966E-09	4.12173E-06
LOC107073051	zinc finger CCCH domain-containing protein 13-like	20771.37878	-0.336093362	0.106764349	-3.147992432	0.001643959	0.044837048
LOC107073051	trichohyalin-like	20771.37878	-0.336093362	0.106764349	-3.147992432	0.001643959	0.044837048
LOC107066264	cytochrome b-c1 complex subunit 2, mitochondrial	5511.437753	-0.524001055	0.069038034	-7.590034475	3.1982E-14	6.59789E-11
LOC107072302	ATP synthase subunit epsilon, mitochondrial-like	2015.686626	-0.219339853	0.071169144	-3.081951545	0.002056483	0.051738105
LOC107064033	facilitated trehalose transporter Tret1-like	15.65085664	0.826599745	0.236948956	3.488513973	0.000485713	0.020962904
LOC107074166	40S ribosomal protein SA	5578.237868	0.247818339	0.054884595	4.515262253	6.32385E-06	0.000831161
LOC107065011	peptidyl-prolyl cis-trans isomerase CWC27 homolog	491.8686218	0.152994229	0.047539392	3.218262185	0.001289699	0.038784962
LOC107067457	glyceraldehyde-3-phosphate dehydrogenase 2	44926.306	-0.260920929	0.062985545	-4.142552514	3.43462E-05	0.003135228
LOC107067477	uncharacterized protein LOC107067477	11303.14193	-0.434286285	0.10190878	-4.261519824	2.03041E-05	0.00203337
LOC107071031	receptor-type tyrosine-protein phosphatase kappa-like	80.01868654	0.980377112	0.176174516	5.564806627	2.62443E-08	9.02367E-06
LOC107071032	uncharacterized protein LOC107071032	106.6240795	0.671749737	0.153771049	4.368505917	1.25099E-05	0.001449888
LOC107072592	pyruvate dehydrogenase E1 component subunit beta, mitochondrial	1923.266283	-0.292922112	0.053531708	-5.471936603	4.45144E-08	1.39141E-05
LOC107073853	EKC/KEOPS complex subunit TPRKB-like	260.6754608	0.208409843	0.069392862	3.003332582	0.002670404	0.060538946
LOC107071453	proton-coupled amino acid transporter 4-like	2036.808297	-0.260447634	0.085994452	-3.028656229	0.00245644	0.05778932
LOC107069511	D-beta-hydroxybutyrate dehydrogenase, mitochondrial	887.1879332	-0.175694487	0.047603955	-3.690753986	0.00022359	0.012884548
LOC107065614	triosephosphate isomerase	6514.175939	-0.239649957	0.071075375	-3.37177195	0.000746863	0.027037424
LOC107067607	glutamic acid-rich protein-like	1518.061051	0.17239256	0.052950325	3.255741305	0.001130967	0.03546979
LOC107064170	E3 ubiquitin-protein ligase TRIM9	766.1556622	-0.168565008	0.03774422	-4.465982067	7.97023E-06	0.001009506
LOC107073500	uncharacterized protein LOC107073500	8.881206045	2.67007532	0.834846087	3.198284524	0.001382478	0.040676347
LOC107066201	ER membrane protein complex subunit 8/9 homolog	753.614567	-0.166402299	0.049760213	-3.344083356	0.000825549	0.02886624
LOC107072819	protein piccolo	1559.669919	-0.412248643	0.128494966	-3.208286322	0.001335285	0.039692979
LOC107072473	U4/U6.U5 tri-snRNP-associated protein 1	977.5407164	0.135202768	0.045282002	2.985794837	0.002828423	0.062473633
LOC107072470	FUN14 domain-containing protein 1	3173.600574	-0.151397066	0.042027953	-3.602294551	0.000315421	0.016133658
LOC107072470	FUN14 domain-containing protein 1A	3173.600574	-0.151397066	0.042027953	-3.602294551	0.000315421	0.016133658
LOC107069893	proton-coupled amino acid transporter 1-like	3584.023579	-0.484822497	0.132708639	-3.653285125	0.000258906	0.014205426
LOC107067156	ras-interacting protein RIP3-like	220.228182	0.905766589	0.134334862	6.742602586	1.55574E-11	1.06983E-08
LOC107067156	putative mediator of RNA polymerase II transcription subunit 12	220.228182	0.905766589	0.134334862	6.742602586	1.55574E-11	1.06983E-08
LOC107067158	RNA polymerase II degradation factor 1	29.52550463	-0.726336599	0.239163157	-3.036992018	0.002389518	0.056684374
LOC107067161	extensin	26.95287997	-0.657859004	0.227645302	-2.88984222	0.003854352	0.076164068
LOC107065574	uncharacterized protein LOC107065574	825.549438	0.106198072	0.029196048	3.637412601	0.000275391	0.014872534
LOC107066452	dynactin subunit 4	1076.573672	0.145368446	0.051041202	2.848060803	0.004398652	0.083099075
LOC107074143	uncharacterized protein C9orf85 homolog	631.8001291	0.16294776	0.051523515	3.162590123	0.001563723	0.043950423
LOC107069740	NADH dehydrogenase [ubiquinone	10190.87488	-0.197267758	0.047750175	-4.131246804	3.60801E-05	0.00317134
LOC107069610	probable JmjC domain-containing histone demethylation protein 2C	317.3018687	0.315245966	0.112195315	2.809796159	0.004957289	0.089410804
LOC107070610	RING finger and transmembrane domain-containing protein 2	1519.446453	0.193842054	0.066779082	2.902736128	0.003699182	0.074091378
LOC107070610	uncharacterized protein LOC107070610	1519.446453	0.193842054	0.066779082	2.902736128	0.003699182	0.074091378
LOC107072569	cysteine-rich protein 2-binding protein	170.900202	0.385496874	0.122181295	3.155121862	0.001604311	0.044552305
LOC107073909	pre-mRNA-splicing factor 38B	1392.613345	0.131749281	0.047141815	2.794743478	0.005194091	0.091898886
LOC107070577	uncharacterized protein LOC107070577	736.1660616	0.182807797	0.053592771	3.411053257	0.000647125	0.025082294
LOC107066221	serine/threonine-protein phosphatase 6 regulatory subunit 3	2737.882762	0.074343958	0.025806675	2.880803406	0.00396663	0.077639061
LOC107066588	superoxide dismutase [Mn	2380.578261	-0.302568239	0.088047677	-3.436413645	0.00058947	0.024033144
LOC107063928	G-protein coupled receptor Mth2-like	134.607935	0.356569016	0.126304251	2.823095927	0.004756234	0.087451964
LOC107066987	ATP synthase subunit alpha, mitochondrial	18685.43382	-0.463200791	0.063130373	-7.337209834	2.18093E-13	2.24962E-10
LOC107064571	annulin	286.2683702	-0.323016183	0.116257657	-2.778450823	0.005461878	0.094102477
LOC107066591	uncharacterized protein LOC107066591	140.0377729	0.455082116	0.14746738	3.08598495	0.002028791	0.051417637
LOC107074666	ceramide-1-phosphate transfer protein	575.327984	-0.151661768	0.047646514	-3.183061159	0.001457268	0.042100894
LOC107072231	myoneurin-like	680.5959411	0.163325882	0.047745836	3.420735654	0.00062452	0.024791082
LOC107067060	uncharacterized protein At4g17910	577.6107158	0.159896076	0.055950445	2.857815955	0.004265677	0.081710762
LOC107071291	eukaryotic translation initiation factor 4E-binding protein 3	416.3289387	-0.211465349	0.069085194	-3.060935856	0.002206464	0.054579549
LOC107064173	fatty acid hydroxylase domain-containing protein 2	5307.147803	-0.157550016	0.053703373	-2.933708014	0.003349391	0.07007905
LOC107066379	heterogeneous nuclear ribonucleoprotein 27C-like	1460.591716	-0.142550789	0.049978377	-2.852249253	0.004341105	0.082464999
LOC107064303	uncharacterized protein LOC107064303	220.4871953	0.540841536	0.165263841	3.272594489	0.001065652	0.03416688
LOC107067862	endoplasmic reticulum metallopeptidase 1-like	1667.513272	-0.132325057	0.038749594	-3.41487597	0.000638111	0.024932238
LOC107069616	B-box type zinc finger protein ncl-1	358.9940706	0.467276159	0.055864226	8.364497189	6.03718E-17	3.11368E-13
LOC107070236	ras-related protein Rab-32-like	536.203897	-0.249080984	0.079322763	-3.140094667	0.001688932	0.045368069
LOC107070236	ras-related protein Rab-7L1-like	536.203897	-0.249080984	0.079322763	-3.140094667	0.001688932	0.045368069
LOC107072534	arginine kinase	39001.00874	-0.341871667	0.069181342	-4.941674368	7.74545E-07	0.000159789
LOC107068885	homeobox protein OTX1-like	120.5938665	-0.521691503	0.185672363	-2.809742361	0.004958117	0.089410804
LOC107068885	homeotic protein ocelliless-like	120.5938665	-0.521691503	0.185672363	-2.809742361	0.004958117	0.089410804
LOC107064547	carbohydrate sulfotransferase 11-like	5466.553955	-0.199866226	0.061544343	-3.247515774	0.001164172	0.036061367
LOC107069638	uncharacterized protein LOC107069638	7068.735645	-0.284651068	0.061282749	-4.644880846	3.40273E-06	0.000523868
LOC107066216	histone acetyltransferase KAT8-like	885.6384037	0.147839762	0.043369303	3.408857253	0.000652356	0.025082294
LOC107065555	slit homolog 2 protein-like	749.2001333	-0.463218505	0.098994615	-4.679229304	2.87955E-06	0.000456963
LOC107066658	ATP synthase subunit beta, mitochondrial	20012.69325	-0.367744821	0.064333309	-5.716242939	1.08905E-08	4.3206E-06
LOC107071631	basic helix-loop-helix transcription factor scleraxis	268.125515	0.214927339	0.074397422	2.8889084	0.003865817	0.076244549
LOC107067615	ATP synthase subunit delta, mitochondrial	3436.468255	-0.32926185	0.06332326	-5.199698365	1.99612E-07	5.08985E-05
LOC107069084	uncharacterized protein LOC107069084	345.46559	-0.258013039	0.060653852	-4.25386071	2.10116E-05	0.00206414
LOC107068516	protein spaetzle	773.7442476	0.302826305	0.102358588	2.958484592	0.003091557	0.066994559
LOC107070728	transient-receptor-potential-like protein	237.7915348	0.777861731	0.218416436	3.561369944	0.000368925	0.018035354
LOC107072849	uncharacterized protein LOC107072849	1381.456218	-0.183432897	0.063150022	-2.904716266	0.003675862	0.074055688
LOC107065161	cytochrome c1, heme protein, mitochondrial	3707.056745	-0.528411376	0.068724012	-7.688890131	1.48417E-14	3.8273E-11
LOC107067962	ribosomal L1 domain-containing protein CG13096-like	330.078662	0.341821403	0.089460681	3.820912157	0.000132959	0.00841394
LOC107074268	glutamate receptor ionotropic, kainate 2-like	829.7654703	-0.20891815	0.069668381	-2.998751328	0.002710885	0.060895434
LOC107074257	dirigent protein 10-like	185.2178308	-4.09238598	1.062899281	-3.850210506	0.000118016	0.007838102
LOC107067816	actin, muscle	4049.438248	-0.823869049	0.205283112	-4.013330854	5.98679E-05	0.004746893
LOC107068216	arrestin homolog	599.5811734	0.616419736	0.19040616	3.237393876	0.001206268	0.036921822
LOC107067555	WW domain-binding protein 2	3912.917307	-0.129005021	0.040172852	-3.211248726	0.001321595	0.039513773
LOC107072474	sodium/hydrogen exchanger 7	2284.23419	-0.156047939	0.040065638	-3.894807262	9.82768E-05	0.006896093
LOC107064715	RING finger protein 11	1366.905846	-0.116114802	0.037822332	-3.070006439	0.002140542	0.053332575
LOC107064714	7-methylguanosine phosphate-specific 5'-nucleotidase	291.7803496	-0.199946778	0.056307961	-3.550950411	0.000383843	0.018501578
LOC107071141	UDP-glucose 6-dehydrogenase	1216.883888	-0.11406978	0.029557937	-3.859192916	0.000113762	0.007619845
LOC107068843	flotillin-1	4165.229365	-0.159952209	0.056322159	-2.839951649	0.004512037	0.084550953
LOC107064530	E3 ubiquitin-protein ligase MARCH6	3344.774479	-0.156274745	0.051459117	-3.036871871	0.00239047	0.056684374
LOC107064010	probable methylmalonate-semialdehyde dehydrogenase [acylating	2869.068411	-0.182666512	0.066354588	-2.752884402	0.005907275	0.098438659
LOC107068440	uncharacterized protein LOC107068440	473.7585274	-0.396274166	0.122758086	-3.228090134	0.001246197	0.037807418
LOC107074302	uncharacterized protein LOC107074302	680.7624113	0.14500878	0.051627779	2.808735591	0.004973648	0.089534338
LOC107067590	protein lin-7 homolog C	1036.400053	-0.211608596	0.070146056	-3.016685597	0.002555547	0.058840333
LOC107067543	myosin light chain alkali	10281.74396	-0.467327568	0.162106381	-2.882844987	0.003941013	0.077431527
LOC107073394	DNA polymerase alpha catalytic subunit	692.4566424	0.224318363	0.054492473	4.116501812	3.84666E-05	0.003306527
LOC107069090	mitogen-activated protein kinase kinase kinase 4	894.9322667	0.163724182	0.055784911	2.934918787	0.00333635	0.069948069
LOC107067189	arylphorin subunit alpha-like	28.64319279	-1.755242736	0.508479961	-3.451940823	0.00055657	0.023242985
LOC107067190	WD repeat-containing protein 43-like	317.6067258	0.22386934	0.071964117	3.110846756	0.001865517	0.048715976
LOC107070785	uncharacterized protein LOC107070785	1660.144999	0.505334982	0.138689935	3.643631257	0.000268818	0.014594013
LOC107069334	uncharacterized protein LOC107069334	456.1614583	-0.608535056	0.134076846	-4.538703542	5.66011E-06	0.000758235
LOC107069358	uncharacterized protein LOC107069358	8.117075977	1.008885431	0.28271819	3.568519703	0.000359004	0.017641085
LOC107066436	ras-related protein Rab-14	3953.153849	-0.127218542	0.029387418	-4.32901389	1.49778E-05	0.001609339
LOC107065305	sushi, von Willebrand factor type A, EGF and pentraxin domain-containing protein 1-like	476.9886	0.315866228	0.080797551	3.909354001	9.25433E-05	0.006629054
LOC107065225	V-type proton ATPase subunit d	2174.631879	-0.227368255	0.067891471	-3.348995863	0.00081105	0.028749077
LOC107065202	ATP synthase subunit g, mitochondrial	5135.367405	-0.345027678	0.065288593	-5.284654808	1.25942E-07	3.60859E-05
LOC107070108	J domain-containing protein CG6693	4011.80018	-0.187381914	0.063478085	-2.951915023	0.003158098	0.067584614
LOC107073780	uncharacterized protein LOC107073780	325.3708755	0.30511603	0.100081383	3.048679176	0.002298498	0.055576457
LOC107065943	peptidyl-prolyl cis-trans isomerase cyp11	2195.693039	0.13163031	0.038813921	3.391316983	0.000695576	0.026260057
LOC107073783	uncharacterized protein T26G10.4-like	56.27388094	-0.866500516	0.266223656	-3.254784072	0.001134786	0.035470662
LOC107073782	receptor-type tyrosine-protein phosphatase mu-like	150.137215	0.729910989	0.152387613	4.7898315	1.66921E-06	0.000302069
LOC107071113	electron transfer flavoprotein-ubiquinone oxidoreductase, mitochondrial	777.0526531	-0.371230318	0.111109668	-3.341116255	0.000834423	0.028972011
LOC107069052	transcription factor BTF3 homolog 4	3283.539911	0.100662181	0.030781104	3.270258925	0.001074491	0.03416688
LOC107072934	syntenin-1-like	2532.649376	-0.189335867	0.051155672	-3.701170565	0.000214607	0.012506626
LOC107068890	adenylate kinase	940.8274229	-0.234895776	0.083199226	-2.823292811	0.004753314	0.087451964
LOC107067736	leucine-rich repeat-containing protein C10orf11-like	343.1268884	-0.192873243	0.069249591	-2.78518964	0.005349643	0.093369818
LOC107064881	zinc transporter ZIP11	497.9040979	-0.274492265	0.098595873	-2.784013751	0.005369076	0.093530373
LOC107064848	nectin-3-like	343.3128472	-0.313507452	0.096296337	-3.25565293	0.00113132	0.03546979
LOC107067035	AMMECR1-like protein	345.6112591	-0.214925224	0.067207435	-3.1979382	0.001384139	0.040676347
LOC107065511	DNA excision repair protein ERCC-6	358.1961306	0.191363146	0.054150778	3.533894657	0.000409484	0.018856384
LOC107066887	chitinase-like protein Idgf4	17559.74404	-0.463124424	0.13069869	-3.543451149	0.000394926	0.018648676
LOC107070426	F-box/LRR-repeat protein 3-like	221.8443774	0.499811021	0.158901492	3.145414279	0.001658518	0.044848066
LOC107067522	uncharacterized protein LOC107067522	409.4638653	0.183898638	0.06656545	2.762674008	0.005732999	0.097262975
LOC107070414	mediator of RNA polymerase II transcription subunit 23	695.5319329	0.115653029	0.038603029	2.995957332	0.002735847	0.060950892
LOC107071899	uncharacterized protein LOC107071899	606.9690455	0.240775339	0.04958073	4.856228207	1.19643E-06	0.000224385
LOC107063776	neo-calmodulin-like	1130.910372	0.239403955	0.066463134	3.602056373	0.00031571	0.016133658
LOC107063776	calmodulin-beta-like	1130.910372	0.239403955	0.066463134	3.602056373	0.00031571	0.016133658
LOC107065251	uncharacterized protein LOC107065251	619.7888846	-0.25951596	0.080354473	-3.229639247	0.001239465	0.037714107
LOC107067924	DEAD-box ATP-dependent RNA helicase 20-like	406.8825394	0.58417114	0.19895267	2.93623172	0.003322261	0.069794536
LOC107067848	collagen alpha-1(IV) chain	9394.959051	-0.965005186	0.133997939	-7.201641986	5.94917E-13	5.11381E-10
LOC107067849	collagen alpha-5(IV) chain-like	8129.206116	-1.013433631	0.120425988	-8.415406402	3.91535E-17	3.11368E-13
LOC107067824	aromatic-L-amino-acid decarboxylase	1100.398512	-0.37322699	0.101520129	-3.676384133	0.000236563	0.013334151
LOC107065101	prohormone-2-like	5514.094124	0.261730793	0.091981235	2.845480308	0.00443445	0.083378694
LOC107073020	isocitrate dehydrogenase [NAD	1995.778477	-0.315304727	0.07986039	-3.948199204	7.87413E-05	0.005801544
LOC107066026	fasciclin-1	354.0538843	-0.454702873	0.125653621	-3.618700908	0.000296086	0.01558226
LOC107066027	origin recognition complex subunit 3	183.4080402	0.324774653	0.084525576	3.842324022	0.000121875	0.007956573
LOC107071525	alpha/beta hydrolase domain-containing protein 17B	454.7483448	0.173176242	0.061110847	2.833805308	0.004599735	0.085797943
LOC107064947	uncharacterized protein LOC107064947	19.26048228	0.615428513	0.189703754	3.244155694	0.001177993	0.03635125
LOC107068919	alpha-1,6-mannosyl-glycoprotein 2-beta-N-acetylglucosaminyltransferase	1421.235633	-0.230682653	0.065737631	-3.509141554	0.000449556	0.019987783
LOC107067261	ankyrin-3-like	1083.186502	-0.190420558	0.061172098	-3.112866241	0.0018528	0.04858623
LOC107066986	monocarboxylate transporter 10	1015.95681	-0.316841427	0.105495809	-3.003355594	0.002670202	0.060538946
LOC107064484	cytochrome b-c1 complex subunit 7	5068.626835	-0.190448094	0.057572766	-3.307954574	0.000939801	0.031372306
LOC107063873	NADH dehydrogenase [ubiquinone	2555.062208	-0.191184165	0.052049399	-3.673129183	0.000239598	0.013431827
LOC107063871	uncharacterized protein LOC107063871	702.8841052	0.125720427	0.045097754	2.787731419	0.005307853	0.093113099
LOC107068435	excitatory amino acid transporter 3	86.2710458	-0.390340466	0.110396834	-3.535794024	0.000406552	0.018805288
LOC107074348	multidrug resistance protein homolog 49-like	1962.032788	-0.474733369	0.150844892	-3.147162383	0.001648634	0.044837048
LOC107065446	sialin	262.5357665	-0.325021289	0.09725427	-3.341974495	0.000831847	0.028972011
LOC107067584	uncharacterized protein LOC107067584	150.9047141	-0.215546565	0.076832695	-2.805401599	0.005025392	0.09007312
LOC107063651	ankyrin repeat domain-containing protein 12-like	3865.243518	0.148448651	0.034207118	4.33970067	1.42677E-05	0.001605465
LOC107070594	galactokinase	486.4827429	-0.359922304	0.104357814	-3.448925281	0.000562822	0.023409328
LOC107069171	vesicle-fusing ATPase 1-like	4769.064818	-0.235164219	0.079402838	-2.96166011	0.003059854	0.06658732
LOC107074084	adenosylhomocysteinase 2-like	2220.739114	-0.133398259	0.045715504	-2.918009132	0.00352274	0.072097354
LOC107074084	putative adenosylhomocysteinase 3	2220.739114	-0.133398259	0.045715504	-2.918009132	0.00352274	0.072097354
LOC107074286	histone-binding protein N1/N2-like	759.8020653	0.247212702	0.062464398	3.957657656	7.56883E-05	0.005698724
LOC107072143	uncharacterized protein LOC107072143	19.65804114	-0.900733898	0.327293553	-2.752067343	0.005922034	0.098438659
LOC107072138	aquaporin AQPAn.G	1989.188792	-0.293521919	0.101102711	-2.903205218	0.003693645	0.074091378
LOC107072134	uncharacterized protein LOC107072134	29.4219368	-1.272018181	0.259330089	-4.905015789	9.34198E-07	0.000185313
LOC107068001	TPPP family protein CG45057-like	1013.248736	-0.142014497	0.046346476	-3.06419192	0.002182588	0.054249156
LOC107066583	fumarate hydratase, mitochondrial-like	2663.341808	-0.320401656	0.061072364	-5.24626259	1.55216E-07	4.11284E-05
LOC107065982	AMP deaminase 2	2306.60071	-0.098843337	0.029954438	-3.299789441	0.000967574	0.03158394
LOC107065967	DNA replication complex GINS protein SLD5	284.0532371	0.359375358	0.127582098	2.816816491	0.004850223	0.088537026
LOC107070892	protein scarlet-like	16.71940063	0.639175292	0.200919436	3.181251677	0.001466402	0.042100894
LOC107073378	ubiquitin thioesterase OTU1	1219.592469	-0.09756524	0.034598196	-2.819951686	0.004803088	0.088156323
LOC107063905	nuclear pore complex protein Nup205	492.591744	0.181039439	0.063614371	2.845888988	0.004428763	0.083378694
LOC107063909	ubiquitin-conjugating enzyme E2 L3	1667.774828	-0.100819998	0.035851358	-2.812166753	0.004920898	0.089207501
LOC107069946	alanine aminotransferase 1	4179.422914	-0.219822414	0.068886325	-3.191089285	0.001417375	0.041508415
LOC107064878	V-type proton ATPase subunit G	7482.775305	-0.185777651	0.040188823	-4.622619892	3.78924E-06	0.000566463
LOC107066699	hemocytin	907.4040193	0.656187246	0.210831169	3.112382531	0.001855839	0.04858623
LOC107069961	uncharacterized protein C19orf43 homolog	6093.988801	-0.285308185	0.069053028	-4.131725934	3.6005E-05	0.00317134
LOC107069961	cytochrome c oxidase subunit 6B2-like	6093.988801	-0.285308185	0.069053028	-4.131725934	3.6005E-05	0.00317134
LOC107068089	vesicle-associated membrane protein 2-like	5696.948734	-0.220854399	0.073271041	-3.014211267	0.002576483	0.059074097
LOC107068087	proteasome subunit beta type-3	1707.535354	-0.205650121	0.047578851	-4.322301081	1.5441E-05	0.001642002
LOC107064540	uncharacterized protein LOC107064540	4089.029295	-0.269415457	0.082908908	-3.24953572	0.001155936	0.035914083
LOC107069855	probable isocitrate dehydrogenase [NAD	2666.932682	-0.371854598	0.069544919	-5.346970029	8.94388E-08	2.71342E-05
LOC107074185	hippocampus abundant transcript 1 protein	2181.208738	-0.208763284	0.048561954	-4.298906137	1.71643E-05	0.00178134
LOC107071058	breast cancer anti-estrogen resistance protein 1	1605.084178	-0.286106173	0.104207757	-2.745536252	0.006041209	0.099704118
LOC107070833	ceramide glucosyltransferase	288.6455402	-0.404829049	0.127226012	-3.181967604	0.001462782	0.042100894
LOC107065639	uncharacterized protein LOC107065639	29.98580334	-1.202087936	0.246998948	-4.866773511	1.13435E-06	0.000216682
LOC107066871	uncharacterized protein CG3556	2395.113919	-0.221431484	0.074940615	-2.954759367	0.00312913	0.067243702
LOC107069184	charged multivesicular body protein 3	642.6849226	-0.143313447	0.051491069	-2.78326804	0.005381433	0.093530373
LOC107071075	1-acyl-sn-glycerol-3-phosphate acyltransferase gamma-like	4019.918449	-0.190083406	0.066807353	-2.845246787	0.004437703	0.083378694
LOC107071075	1-acyl-sn-glycerol-3-phosphate acyltransferase delta-like	4019.918449	-0.190083406	0.066807353	-2.845246787	0.004437703	0.083378694
LOC107064196	uncharacterized protein LOC107064196	245.8524259	0.212018726	0.074212148	2.856927479	0.004277636	0.081710762
LOC107066461	ATP-dependent RNA helicase DDX24	361.3062777	0.259665439	0.076607526	3.389555206	0.000700061	0.026260057
LOC107069934	MICOS complex subunit MIC27	3141.102596	-0.208369641	0.05219069	-3.992467652	6.53893E-05	0.005033509
LOC107069938	uncharacterized protein LOC107069938	54.04739382	0.315646534	0.095108388	3.318808591	0.000904024	0.030689411
LOC107068605	apidaecins type 22-like	352.6103349	-1.493000949	0.471451799	-3.166815683	0.00154118	0.04355416
LOC107068034	voltage-dependent anion-selective channel-like	4457.386091	-0.388601998	0.078851352	-4.928285794	8.29542E-07	0.000167779
LOC107070582	uncharacterized protein LOC107070582	649.8783409	-0.359292599	0.110196999	-3.260457207	0.001112328	0.035195271
LOC107071216	aquaporin-like	301.4837835	-0.439373177	0.126934449	-3.461417919	0.000537338	0.022531061
LOC107067684	delta-1-pyrroline-5-carboxylate dehydrogenase, mitochondrial	4798.681109	-0.22171814	0.056244872	-3.942015198	8.07999E-05	0.00586937
LOC107066421	vacuole membrane protein 1-like	2273.367361	-0.205390436	0.067860824	-3.026642252	0.002472864	0.05778932
LOC107070147	uncharacterized protein LOC107070147	59.34280856	0.281184431	0.098278261	2.861105057	0.004221671	0.081273573
LOC107065522	peptidyl-alpha-hydroxyglycine alpha-amidating lyase 2-like	57371.31876	0.504037235	0.082450531	6.113207881	9.7648E-10	4.79638E-07
LOC107069530	sodium- and chloride-dependent GABA transporter 1-like	2263.484588	-0.430057924	0.121427	-3.54169932	0.000397558	0.018648676
LOC107065223	dihydroorotate dehydrogenase (quinone), mitochondrial	720.4772725	0.223229268	0.058271114	3.830873539	0.000127689	0.008184799
LOC107064596	apoptosis-resistant E3 ubiquitin protein ligase 1	4576.573796	-0.22847126	0.074982897	-3.046978288	0.002311544	0.055709292
LOC107069903	protein rhomboid-like	150.0678211	-0.297764853	0.101381483	-2.937073366	0.003313257	0.069747443
LOC107069872	activating signal cointegrator 1 complex subunit 3	968.4271417	0.127149195	0.037995679	3.34641202	0.000818647	0.02886624
LOC107072736	cytochrome c oxidase subunit 5A, mitochondrial	7643.242631	-0.299802294	0.069234083	-4.330270326	1.48926E-05	0.001609339
LOC107070047	uncharacterized protein LOC107070047	91.85271375	-1.006433223	0.244650185	-4.113764412	3.89259E-05	0.00331835
LOC107070133	netrin-1-like	179.1940512	-0.551051543	0.180642632	-3.05050661	0.002284557	0.055576457
LOC107070340	NADH dehydrogenase [ubiquinone	1779.553718	-0.295206558	0.069641597	-4.238940087	2.24578E-05	0.002185394
LOC107073032	very-long-chain (3R)-3-hydroxyacyl-CoA dehydratase	1641.304247	-0.136877875	0.041285881	-3.315367688	0.000915227	0.030952662
LOC107073034	LIRP-like	724.5958635	-0.317422551	0.113262727	-2.802533197	0.0050703	0.090294779
LOC107069336	protein KRI1 homolog	172.2628321	0.193889926	0.068670745	2.823472003	0.004750657	0.087451964
LOC107070015	DNA ligase 1	527.5726507	0.170524464	0.060051499	2.839637109	0.004516488	0.084550953
LOC107063685	pachytene checkpoint protein 2 homolog	234.8643838	0.233918751	0.075551272	3.096158999	0.001960452	0.05030364
LOC107064117	valacyclovir hydrolase	659.3631685	-0.157072786	0.054305616	-2.892385675	0.003823283	0.0758407
LOC107064134	tubulin beta-1 chain	21454.32519	-0.128506119	0.036284994	-3.541577495	0.000397742	0.018648676
LOC107073793	extensin-like	57.92454908	-0.506992877	0.177209025	-2.860987901	0.004223232	0.081273573
LOC107067401	uncharacterized protein LOC107067401	313.952773	0.253528394	0.079075809	3.206143525	0.001345269	0.039874847
LOC107073430	uncharacterized protein LOC107073430	19.09578433	1.027587229	0.227651261	4.513865744	6.36565E-06	0.000831161
LOC107071195	uncharacterized protein LOC107071195	50.47453386	-0.612967453	0.181797291	-3.371708397	0.000747035	0.027037424
LOC107065600	uncharacterized protein LOC107065600	148.081298	0.334020162	0.102980405	3.243531239	0.001180579	0.03635125
LOC107069663	phosphopantothenoylcysteine decarboxylase	612.1181111	-0.182712698	0.053904856	-3.389540578	0.000700098	0.026260057
LOC107065762	cell adhesion molecule 3-like	1271.184272	0.236681803	0.057993285	4.081193248	4.48051E-05	0.003788233
LOC107069662	matrix metalloproteinase-2	747.8583416	-0.306568932	0.104233867	-2.941164337	0.00326981	0.069256861
LOC107064022	sodium channel protein Nach-like	111.4749517	0.739791115	0.197969382	3.736896624	0.000186305	0.011119031
LOC107067990	uncharacterized protein LOC107067990	1935.009533	-0.21149318	0.073163153	-2.89070621	0.003843773	0.076100796
LOC107071552	serendipity locus protein H-1-like	440.039374	0.254065363	0.067721469	3.751622147	0.000175694	0.010723579
LOC107064378	mitochondrial 2-oxoglutarate/malate carrier protein-like	702.1925932	-0.185535976	0.067305252	-2.756634436	0.00583996	0.098269475
LOC107064630	N-alpha-acetyltransferase 25, NatB auxiliary subunit	408.9789294	0.167909455	0.051350837	3.269848472	0.001076051	0.03416688
LOC107064587	centrosomal protein of 104 kDa	3340.457712	0.179947674	0.062777092	2.866454442	0.004150979	0.0801823
LOC107066235	4-aminobutyrate aminotransferase, mitochondrial	7544.675306	-0.432851499	0.106201904	-4.075741407	4.5868E-05	0.003816222
LOC107070247	nuclear pore complex protein Nup133	221.7345011	0.27227846	0.064286668	4.235379867	2.28166E-05	0.00219956
LOC107069293	putative glutathione-specific gamma-glutamylcyclotransferase 2	1983.115436	-0.264496886	0.09043516	-2.924712979	0.003447741	0.070984919
LOC107069277	protein big brother-like	393.8949111	-0.396111572	0.130316875	-3.039603051	0.002368901	0.056432375
LOC107068407	very long-chain specific acyl-CoA dehydrogenase, mitochondrial	3076.149108	-0.18478601	0.064192696	-2.87861424	0.003994266	0.077884409
LOC107068356	probable serine hydrolase	921.8989352	-0.135736451	0.040991486	-3.311332781	0.000928527	0.031197908
LOC107074260	KRR1 small subunit processome component homolog	174.4024067	0.265149865	0.084308431	3.144998212	0.001660878	0.044848066
LOC107068964	uncharacterized protein LOC107068964	188.7784737	-0.300970993	0.097250808	-3.094791689	0.001969512	0.050410702
LOC107072035	uncharacterized protein LOC107072035	245.878243	0.210973601	0.059565249	3.541890709	0.00039727	0.018648676
LOC107071311	uncharacterized protein LOC107071311	346.6787313	-1.491875316	0.473134441	-3.153174206	0.001615054	0.044662953
LOC107071342	metabotropic glutamate receptor 2-like	388.5606258	-0.221003583	0.066515784	-3.322573535	0.000891912	0.03056501
LOC107073367	NADH dehydrogenase [ubiquinone	5617.216492	-0.217655181	0.05270123	-4.129982927	3.6279E-05	0.00317134
LOC107071625	NADH-ubiquinone oxidoreductase 75 kDa subunit, mitochondrial	9137.037611	-0.128107394	0.041158572	-3.11253253	0.001854896	0.04858623
LOC107066325	probable ATP-dependent RNA helicase kurz	209.1350005	0.168791902	0.061274139	2.754700501	0.005874588	0.098438659
LOC107066329	ecdysone-induced protein 78C	874.4819502	0.348362517	0.085888785	4.055972098	4.99262E-05	0.004119912
LOC107070521	putative tricarboxylate transport protein, mitochondrial	585.8624832	-0.274206304	0.085034268	-3.224656485	0.001261239	0.038040003
LOC107071836	phytochrome B	437.015079	-0.539771412	0.135052518	-3.99675192	6.42175E-05	0.00498048
LOC107071834	uncharacterized protein LOC107071834	1723.39921	0.428984694	0.086348103	4.96808474	6.76174E-07	0.000145307
LOC107074370	protein SET	595.7832964	0.173893222	0.056072964	3.101195464	0.00192741	0.049827658
LOC107064993	putative ATP synthase subunit f, mitochondrial	6554.819802	-0.276231869	0.050211327	-5.501385562	3.76818E-08	1.21465E-05
LOC107070468	dihydrolipoyl dehydrogenase, mitochondrial	2021.885126	-0.337825665	0.064086437	-5.271406608	1.35382E-07	3.77424E-05
LOC107074622	adenylosuccinate synthetase	3059.204406	-0.137358441	0.046727639	-2.939554478	0.003286845	0.069399326
LOC107070264	large proline-rich protein BAG6-like	3212.665736	-0.248060163	0.090213142	-2.74971205	0.005964766	0.098758518
LOC107064542	cytochrome c	5321.04312	-0.453058311	0.061074082	-7.418176321	1.18744E-13	1.36094E-10
LOC107072489	dihydrolipoyllysine-residue succinyltransferase component of 2-oxoglutarate dehydrogenase complex, mitochondrial	3332.274022	-0.226539879	0.048339517	-4.686432414	2.78009E-06	0.000455184
LOC107072465	polyadenylate-binding protein 4-like	18726.34403	-0.125968123	0.044947055	-2.80258904	0.005069422	0.090294779
LOC107071737	splicing regulator RBM11	441.5355341	0.20985569	0.067651529	3.102009568	0.001922117	0.049815682
LOC107066884	dual oxidase maturation factor 1-like	176.8015477	0.410148882	0.120010403	3.417611062	0.000631733	0.024791082
LOC107072765	iodotyrosine deiodinase 1	274.8502145	0.35226576	0.07906042	4.455652527	8.36384E-06	0.001014977
LOC107072784	PI-PLC X domain-containing protein 1-like	5479.367631	-0.344439024	0.073741275	-4.670912241	2.99865E-06	0.000468653
LOC107070013	dynein heavy chain 5, axonemal	222.8263082	-0.557137534	0.202175771	-2.75570872	0.005856513	0.098387503
LOC107066687	trinucleotide repeat-containing gene 6C protein	1712.446126	0.283033585	0.095501264	2.963663225	0.003040008	0.066295309
LOC107072918	probable phosphoserine aminotransferase	599.3576802	-0.641052026	0.166544859	-3.849125277	0.00011854	0.007838102
LOC107064969	histone acetyltransferase Tip60-like	267.8646831	0.188381024	0.053040328	3.551656485	0.000382814	0.018501578
LOC107064161	NADH dehydrogenase [ubiquinone	2392.578727	-0.25119622	0.076350791	-3.290027735	0.001001775	0.032392821
LOC107066521	elongation factor Tu GTP-binding domain-containing protein 1	629.1792453	0.142787538	0.039271248	3.635930726	0.000276979	0.014880396
LOC107072368	COUP transcription factor 2	152.9821882	-0.530438463	0.175103367	-3.029287623	0.002451312	0.05778932
LOC107072368	steroid receptor seven-up, isoforms B/C	152.9821882	-0.530438463	0.175103367	-3.029287623	0.002451312	0.05778932
LOC107072116	calumenin	1576.809497	-0.291890882	0.092661441	-3.150079232	0.001632262	0.044837048
LOC107068501	ejaculatory bulb-specific protein 3-like	1381.611769	2.4884617	0.595437917	4.179212695	2.9252E-05	0.002768205
LOC107067634	uncharacterized protein LOC107067634	572.6872206	0.198339265	0.053509887	3.706591003	0.000210068	0.012311643
LOC107070317	glutathione S-transferase 1-1-like	5126.359554	-0.27270066	0.098587644	-2.76607339	0.005673576	0.096732134
LOC107066862	succinate dehydrogenase cytochrome b560 subunit, mitochondrial-like	1413.046555	-0.375072154	0.070413849	-5.326681633	1.00023E-07	2.94783E-05
LOC107070602	synaptosomal-associated protein 29	672.5619159	-0.139094014	0.044452819	-3.129025696	0.00175387	0.046747199
LOC107072427	H/ACA ribonucleoprotein complex subunit 1-like	124.1208713	0.558553033	0.17448767	3.201103162	0.001369025	0.040462733
LOC107064154	MICOS complex subunit mic25-a	1639.793624	-0.133104172	0.046238618	-2.87863648	0.003993984	0.077884409
LOC107068689	ATP synthase subunit gamma, mitochondrial	4558.861746	-0.493807839	0.059713839	-8.269571167	1.34442E-16	4.62255E-13
LOC107068690	probable NADH dehydrogenase [ubiquinone	1849.960302	-0.214526093	0.064957055	-3.302583411	0.000957986	0.031504892
LOC107066432	uncharacterized protein LOC107066432	1812.430495	-0.214458115	0.059712158	-3.591531807	0.00032874	0.016541237
