# Supplementary material for: The molecular basis of socially mediated phenotypic plasticity in a eusocial paper wasp
Source: Nat Commun. 2021 Feb 3;12:775. doi: 10.1038/s41467-021-21095-6 (PMC7859208; doi:10.1038/s41467-021-21095-6)
Supplement: Supplementary file 10 — Supplementary Data 6 [file 41467_2021_21095_MOESM10_ESM.csv]

ID	TreatmentGroup	Role	Age	Ovaries	Elo	Queenness	NestID
F01RD	C12	queen	NA	321.24	1000	NA	1
F03BL	QR12	queen	NA	309.33	1000	NA	3
F06BL	C12	queen	NA	311.4543333	1055.546008	NA	6
F08YL	C3	queen	NA	258.2916667	1215.258953	NA	8
F09BL	C3	queen	NA	329.9886667	1141.21	NA	9
F13GR	C12	queen	NA	275.229	1000	NA	13
F14GR	QR12	queen	NA	315.33	1087.754067	NA	14
F16BL	C12	queen	NA	298.479	1121.08	NA	16
F28GRGR	C3	queen	NA	338.4463333	1226.191327	NA	28
F31GR	C3	queen	NA	237.1933333	1083.964985	NA	31
F38BL	QR3	queen	NA	225.1998333	1000	NA	38
F42OR	QR12	queen	NA	319.78	1139.23163	NA	42
F45OR	QR12	queen	NA	337.8	1093.032904	NA	45
F47RD	QR3	queen	NA	307.5175	1135.236025	NA	47
F48SL	QR12	queen	NA	327.45	1224.577954	NA	48
F49RD	C3	queen	NA	287.5078333	1191.31731	NA	49
F51RD	QR3	queen	NA	305.82	1135.830903	NA	51
F54GR	C3	queen	NA	311.8055	1000	NA	54
F56YL	C3	queen	NA	281.8258333	1056.416869	NA	56
F58SL	C12	queen	NA	313.7658333	1050	NA	58
F65ORWH	QR12	queen	NA	354.2058333	1332.339978	NA	65
F67YLBL	QR12	queen	NA	351.16	1190.330664	NA	67
F69OR	QR3	queen	NA	322.7108333	1077.252307	NA	69
F70SL	C3	queen	NA	332.3168333	1127.829837	NA	70
F71BL	QR3	queen	NA	332.32	1050	NA	71
F72RDWH	C3	queen	NA	323.816	1134.372412	NA	72
W01RDYL	C12	worker_ctrl	20	195.6291667	1050	NA	1
W03BLGR	QR12	worker_qr12	11	124.1156667	1000	0.02017157	3
W03GR	QR12	worker_qr12	23	66.76183333	923.1058579	0.002096129	3
W03SL	QR12	worker_qr12	25	316.0946667	1076.894142	0.968531867	3
W04BLOR	QR12	worker_qr12	24	66.43366667	876.4722817	0.001682091	4
W04GRSL	QR12	worker_qr12	24	209.8983333	931.0552923	0.175289865	4
W04YLWH	QR12	worker_qr12	24	302.3556667	1192.472426	0.984415995	4
W05RDRD	QR12	worker_qr12	23	270.3795	944.3506771	0.62609308	5
W08RDOR	C3	worker_ctrl	9	117.0051667	950	NA	8
W09RDOR	C3	worker_ctrl	16	52.903	978.77	NA	9
W13YLSL	C12	worker_ctrl	23	93.32966667	1000	NA	13
W14GRRD	QR12	worker_qr12	16	62.876	994.3112816	0.002535439	14
W14SLBL	QR12	worker_qr12	25	309.8395	1043.474761	0.945192967	14
W14WHOR	QR12	worker_qr12	23	69.438	1000	0.003242076	14
W28BLOR	QR3	worker_qr3	3	100.303	1000	0.009132854	38
W28ORYL	C3	worker_ctrl	7	46.88966667	966.0638423	NA	28
W33BLYL	QR12	worker_qr12	24	241.8343333	1000	0.522363324	33
W33GRSL	QR12	worker_qr12	18	108.127	1062.003195	0.016657238	33
W33RDBL	QR12	worker_qr12	13	168.5411667	952.3063489	0.061704426	33
W33SL	QR12	worker_qr12	28	68.9615	1127.41467	0.005695435	33
W38RDBL	QR3	worker_qr3	21	245.001	954.2636299	0.446230409	38
W38RDWH	QR3	worker_qr3	24	237.6816667	900.00395	0.282204468	38
W38YLBL	QR3	worker_qr3	33	277.2408333	1342.101057	0.990499254	38
W40GROR	C12	worker_ctrl	16	171.622	1093.673295	NA	40
W42GRSL	QR12	worker_qr12	24	311.8066667	1114.157463	0.975218506	42
W42RDWH	QR12	worker_qr12	19	261.2623333	1000	0.678119654	42
W42WHBL	QR12	worker_qr12	17	226.0015	1000	0.390599528	42
W42WHRD	QR12	worker_qr12	17	283.3711667	944.7295199	0.71898608	42
W42WHRD2	QR12	worker_qr12	14	300.5748333	1000	0.888133011	42
W44GRBL	QR3	worker_qr3	9	73.37083333	1107.685032	0.006109975	44
W45RDWH	QR12	worker_qr12	11	58.695	997.2191333	0.00223157	45
W45SL	QR12	worker_qr12	16	334.987	1237.241174	0.997297799	45
W45WHRD	QR12	worker_qr12	3	76.433	982.9387537	0.003783229	45
W45YLBL	QR12	worker_qr12	14	59.21016667	918.0187699	0.001613517	45
W46ORYL	C12	worker_ctrl	1	84.818	992.3	NA	46
W47GRBL	QR3	worker_qr3	28	143.8445	978.4010059	0.033672077	47
W47RDWH	QR3	worker_qr3	21	158.5256667	900.2996686	0.032206649	47
W47WHBL	QR3	worker_qr3	30	271.0488333	1340.865652	0.987536654	47
W47WHYL	QR3	worker_qr3	26	170.2186667	905.9089903	0.047528781	47
W47YLBL	QR3	worker_qr3	26	220.0398333	1032.809435	0.40832222	47
W48GRBL2	QR12	worker_qr12	20	254.9603333	901.912314	0.40699154	48
W48RDWH	QR12	worker_qr12	26	310.5328333	1091.374155	0.967162932	48
W48YLWH	QR12	worker_qr12	16	88.39633333	1062.980856	0.008409781	48
W49RDYL	C3	worker_ctrl	10	69.87566667	973.6777933	NA	49
W51BL	QR3	worker_qr3	13	160.0855	1237.458925	0.261534424	51
W51GRYL	QR3	worker_qr3	11	83.47333333	1029.383984	0.006001904	51
W51ORBL	QR3	worker_qr3	9	55.30983333	893.5863914	0.001286625	51
W51SLWH	QR3	worker_qr3	9	161.1706667	963.1064121	0.052796334	51
W52BLGR	QR3	worker_qr3	12	52.3265	1126.493566	0.003075783	52
W54ORYL	C3	worker_ctrl	3	61.24166667	1000	NA	54
W56YLBL	C3	worker_ctrl	2	66.714	1000	NA	56
W57BLOR	QR3	worker_qr3	21	81.44583333	1077.236829	0.007062173	57
W57RDYL	QR3	worker_qr3	4	159.6191667	980.9024739	0.056468675	57
W58BLWH	C12	worker_ctrl	13	59.0565	1000	NA	58
W65BLWH	QR12	worker_qr12	12	338.3238333	1299.602956	0.998833704	65
W65ORBL	QR12	worker_qr12	8	49.022	1015.272762	0.001734678	65
W65RDGR	QR12	worker_qr12	19	228.1341667	985.4759547	0.378113922	65
W65RDOR	QR12	worker_qr12	21	74.43683333	1052.003159	0.004893845	65
W67BLWH	QR12	worker_qr12	17	74.00483333	1113.126701	0.006412744	67
W67GROR	QR12	worker_qr12	22	206.0751667	1205.22074	0.629701257	67
W67RDBL	QR12	worker_qr12	12	49.15116667	789.5006511	0.000696271	67
W67WHBL	QR12	worker_qr12	18	62.571	906.2553162	0.001703951	67
W69BLOR	QR3	worker_qr3	3	116.8371667	935.736261	0.010987106	69
W69BLYL	QR3	worker_qr3	7	137.1695	941.1050297	0.021603315	69
W69SLBL	QR3	worker_qr3	3	65.88783333	1000	0.002877074	69
W69YLSL	QR3	worker_qr3	11	181.7856667	1132.561848	0.278155429	69
W70RDYL	C3	worker_ctrl	17	79.93483333	1007.520487	NA	70
W71RDBL	QR3	worker_qr3	17	64.871	941.1492218	0.002139271	71
W71YLWH	QR3	worker_qr3	17	248.544	1143.860624	0.835572829	71
W71YLYL	QR3	worker_qr3	13	88.029	896.7782515	0.003603949	71
