# Supplementary material for: The molecular basis of socially mediated phenotypic plasticity in a eusocial paper wasp
Source: Nat Commun. 2021 Feb 3;12:775. doi: 10.1038/s41467-021-21095-6 (PMC7859208; doi:10.1038/s41467-021-21095-6)
Supplement: Supplementary file 11 — Source Data [file 41467_2021_21095_MOESM11_ESM.zip]

Archive with 2 entries (2 files):
- Taylor_et_al_source_data/Taylor_et_al_fig2_data.csv
- Taylor_et_al_source_data/Taylor_et_al_fig3_data.csv
