# Supplementary material for: The molecular basis of socially mediated phenotypic plasticity in a eusocial paper wasp
Source: Nat Commun. 2021 Feb 3;12:775. doi: 10.1038/s41467-021-21095-6 (PMC7859208; doi:10.1038/s41467-021-21095-6)
Supplement: Supplementary file 11 — Source Data [file 41467_2021_21095_MOESM11_ESM.zip › Taylor_et_al_source_data/Taylor_et_al_fig2_data.csv]

Novogene_ID	BORIS_ID	treatment	queenness	ovaries	elo	sampletime	nest	age	antennation_rate	agnosticrole	svm_prediction	queenness_pred
F01RD	001F-blu	Qc	NA	321.24	1000	12	1	NA	0	queen	0.90001054455378	0.935332229193683
F03BL	003F-blu	Qr12	NA	309.33	1000	0	3	NA	0	queen	1.09871725995184	0.908516242571828
F06BL	006F-blu	Qc	NA	311.4543333	1055.54600784371	12	6	NA	0.779331606247902	queen	1.10053374419591	0.952067320223648
F08YL	008F-yel	Wr	NA	258.2916667	1215.2589525132	3	8	NA	9.99801705994978	queen	0.899986748380702	0.94474068410339
F09BL	009F-blu	Wr	NA	329.9886667	1141.21	3	9	NA	0.953	queen	1.00554408436403	0.990065634291853
F13GR	013F-grn	Qc	NA	275.229	1000	12	13	NA	0	queen	0.947743409588665	0.77190772551455
F14GR	014F-grn	Qr12	NA	315.33	1087.75406687981	0	14	NA	1.35502910583699	queen	0.899923739150023	0.97018071643442
F16BL	016F-blu	Qc	NA	298.479	1121.08	12	16	NA	5.629	queen	0.899987984967976	0.963756908236218
F28GRGR	028F-grn-grn	Wr	NA	338.4463333	1226.19132698549	3	28	NA	14.794089898068	queen	0.944908259666616	0.997294060014077
F31GR	031F-grn	Wr	NA	237.1933333	1083.96498485615	3	31	NA	1.33196732684147	queen	0.974747835374175	0.69352234178382
F38BL	038F-blu	Qr3	NA	225.1998333	1000	0	38	NA	0	queen	0.899983712436133	0.41089685008574
F42OR	042F-ora	Qr12	NA	319.78	1139.2316301433	0	42	NA	11.7151995928317	queen	0.957050393641467	0.985550491783916
F45OR	045F-ora	Qr12	NA	337.8	1093.03290402556	0	45	NA	2.09159501259169	queen	0.900308049466809	0.986630994225563
F47RD	047F-red	Qr3	NA	307.5175	1135.23602488805	0	47	NA	2.66527332100274	queen	0.931406399918175	0.977026706336802
F48SL	048F-sil	Qr12	NA	327.45	1224.57795416847	0	48	NA	6.68995887347783	queen	0.900128698687717	0.995866705326124
F49RD	049F-red	Wr	NA	287.5078333	1191.31730972973	3	49	NA	6.01337642177377	queen	0.900084630799182	0.974776247968664
F51RD	051F-red	Qr3	NA	305.82	1135.83090323283	0	51	NA	3.9993045653728	queen	0.899760200862016	0.975820253980978
F54GR	054F-grn	Wr	NA	311.8055	1000	3	54	NA	0	queen	1.01706173220207	0.91480752159137
F56YL	056F-yel	Wr	NA	281.8258333	1056.41686895498	3	56	NA	1.03286401140282	queen	0.900067366638976	0.883251058616187
F58SL	058F-sil	Qc	NA	313.7658333	1050	12	58	NA	1.05394500397864	queen	0.9001842191031	0.952666266920274
F65ORWH	065F-ora-whi	Qr12	NA	354.2058333	1332.33997834118	0	65	NA	36.8843062261374	queen	0.899799513198592	0.999588877278981
F67YLBL	067F-yel-blu	Qr12	NA	351.16	1190.3306638557	0	67	NA	6.99375224799179	queen	0.899811447814696	0.997378106613687
F69OR	069F-ora	Qr3	NA	322.7108333	1077.25230690981	0	69	NA	2.32596124224938	queen	0.900155085226605	0.973648870556003
F70SL	070F-sil	Wr	NA	332.3168333	1127.82983656597	3	70	NA	1.99914258995586	queen	0.940444789578881	0.989288044420752
F71BL	071F-blu	Qr3	NA	332.32	1050	0	71	NA	0.716501181430837	queen	0.899917317645657	0.973656258937073
F72RDWH	072F-red-whi	Wr	NA	323.816	1134.3724122265	3	72	NA	5.03421025546939	queen	0.899952130629647	0.986706620376215
W01RDYL	001W-red-yel	Qc	NA	195.6291667	1050	12	1	20	1.27589988155396	worker_ctrl	0.100025132778968	0.295710606240207
W08RDOR	008W-red-ora	Wr	NA	117.0051667	950	3	8	9	0	worker_ctrl	0.100342830229512	0.0161683231903921
W09RDOR	009W-red-ora	Wr	NA	52.903	978.77	3	9	16	10.394765	worker_ctrl	0.107401742827961	0.00270927809319193
W13YLSL	013W-yel-sil	Qc	NA	93.32966667	1000	12	13	23	0	worker_ctrl	0.0996608048436698	0.0107368726501107
W28ORYL	028W-ora-yel	Wr	NA	46.88966667	966.063842327811	3	28	7	0.897307181149371	worker_ctrl	0.0998085551458636	0.00211097298978088
W40GROR	040W-grn-ora	Qc	NA	171.622	1093.67329511052	12	40	16	10.7828229630199	worker_ctrl	0.0998823410822467	0.21297765395045
W46ORYL	046W-ora-yel	Qc	NA	84.818	992.3	12	46	1	0	worker_ctrl	0.0571137096857093	0.00786604872454498
W49RDYL	049W-red-yel	Wr	NA	69.87566667	973.677793317135	3	49	10	0	worker_ctrl	0.0997406140994215	0.00445494367730151
W54ORYL	054W-ora-yel	Wr	NA	61.24166667	1000	3	54	3	0	worker_ctrl	0.100130133656575	0.00392574941347167
W56YLBL	056W-yel-blu	Wr	NA	66.714	1000	3	56	2	0	worker_ctrl	0.0997528925363873	0.00466260201007361
W58BLWH	058W-blu-whi	Qc	NA	59.0565	1000	12	58	13	0	worker_ctrl	0.100065835055695	0.0036650256077828
W70RDYL	070W-red-yel	Wr	NA	79.93483333	1007.52048654236	3	70	17	1.05360570211406	worker_ctrl	0.113081646850998	0.00737140866463226
W03BLGR	003W-blu-grn	Qr12	0.020171569900691	124.1156667	1000	12	3	11	0	worker_qr12	0.314594840717547	NA
W03GR	003W-grn	Qr12	0.002096128508382	66.76183333	923.105857863	12	3	23	0	worker_qr12	0.331369948716999	NA
W03SL	003W-sil	Qr12	0.96853186716955	316.0946667	1076.894142137	12	3	25	0	worker_qr12	0.421752051245622	NA
W04BLOR	004W-blu-ora	Qr12	0.001682091479843	66.43366667	876.472281705311	12	4	24	0	worker_qr12	0.347438359045542	NA
W04GRSL	004W-grn-sil	Qr12	0.175289864867277	209.8983333	931.055292343858	12	4	24	0.829890823251697	worker_qr12	0.479172373105701	NA
W04YLWH	004W-yel-whi	Qr12	0.984415995205864	302.3556667	1192.47242595083	12	4	24	7.32584469209253	worker_qr12	0.360628901144954	NA
W05RDRD	005W-red-red	Qr12	0.626093079828914	270.3795	944.350677117903	12	5	23	0.665531934717973	worker_qr12	0.28801936561226	NA
W14GRRD	014W-grn-red	Qr12	0.002535438785506	62.876	994.31128158875	12	14	16	0.723800677356801	worker_qr12	0.378848632452424	NA
W14SLBL	014W-sil-blu	Qr12	0.945192967096054	309.8395	1043.47476080881	12	14	25	0.82077472013862	worker_qr12	0.402852812317827	NA
W14WHOR	014W-whi-ora	Qr12	0.003242076156658	69.438	1000	12	14	23	0	worker_qr12	0.228139520427322	NA
W28BLOR	038W-blu-ora	Qr3	0.009132854386603	100.303	1000	3	38	3	0	worker_qr3	0.277102539977575	NA
W33BLYL	033W-blu-yel	Qr12	0.522363324298058	241.8343333	1000	12	33	24	0	worker_qr12	0.455875235516905	NA
W33GRSL	033W-grn-sil	Qr12	0.016657238038958	108.127	1062.00319517633	12	33	18	3.60790009858253	worker_qr12	0.260196393960656	NA
W33RDBL	033W-red-blu	Qr12	0.06170442590626	168.5411667	952.306348855472	12	33	13	0.988940893749839	worker_qr12	0.381987096053836	NA
W33SL	033W-sil	Qr12	0.005695434633007	68.9615	1127.41466995949	12	33	28	4.28449626463334	worker_qr12	0.258124316276504	NA
W38RDBL	038W-red-blu	Qr3	0.446230408870128	245.001	954.263629879375	3	38	21	3.53080043082304	worker_qr3	0.304363771569773	NA
W38RDWH	038W-red-whi	Qr3	0.282204468283067	237.6816667	900.003950033202	3	38	24	4.52455134674528	worker_qr3	0.376074337068437	NA
W38YLBL	038W-yel-blu	Qr3	0.990499254216037	277.2408333	1342.10105659221	3	38	33	19.4782492882947	worker_qr3	0.393165621385562	NA
W42GRSL	042W-grn-sil	Qr12	0.975218505794162	311.8066667	1114.15746341381	12	42	24	1.99913814933118	worker_qr12	0.424718050703863	NA
W42RDWH	042W-red-whi	Qr12	0.67811965385018	261.2623333	1000	12	42	19	0	worker_qr12	0.335538201999109	NA
W42WHBL	042W-whi-blu	Qr12	0.390599528384405	226.0015	1000	12	42	17	0	worker_qr12	0.334261471375311	NA
W42WHRD	042W-whi-red	Qr12	0.718986079697432	283.3711667	944.729519913899	12	42	17	0	worker_qr12	0.351753742714865	NA
W42WHRD2	042W-whi-red-2	Qr12	0.888133010600322	300.5748333	1000	12	42	14	0	worker_qr12	0.327666954368437	NA
W44GRBL	044W-grn-blu	Qr3	0.006109975110973	73.37083333	1107.68503150145	3	44	9	1.96966066029591	worker_qr3	0.238916584467866	NA
W45RDWH	045W-red-whi	Qr12	0.002231569922775	58.695	997.21913331105	12	45	11	0.679382184938399	worker_qr12	0.284583767132988	NA
W45SL	045W-sil	Qr12	0.997297799194114	334.987	1237.24117409015	12	45	16	11.4725621908475	worker_qr12	0.22711266951643	NA
W45WHRD	045W-whi-red	Qr12	0.003783228985287	76.433	982.938753655777	12	45	3	0	worker_qr12	0.243001693793687	NA
W45YLBL	045W-yel-blu	Qr12	0.001613517206503	59.21016667	918.018769867029	12	45	14	0	worker_qr12	0.174895805541833	NA
W47GRBL	047W-grn-blu	Qr3	0.03367207723235	143.8445	978.401005900813	3	47	28	0.523999161601342	worker_qr3	0.402434438657849	NA
W47RDWH	047W-red-whi	Qr3	0.032206649206557	158.5256667	900.299668630892	3	47	21	0	worker_qr3	0.343363242717774	NA
W47WHBL	047W-whi-blu	Qr3	0.987536653863945	271.0488333	1340.86565165655	3	47	30	11.5279815552295	worker_qr3	0.486315011039167	NA
W47WHYL	047W-whi-yel	Qr3	0.047528780790421	170.2186667	905.908990269784	3	47	26	0.523999161601342	worker_qr3	0.504409626977086	NA
W47YLBL	047W-yel-blu	Qr3	0.40832221952079	220.0398333	1032.80943507587	3	47	26	2.09599664640537	worker_qr3	0.542202383958479	NA
W48GRBL2	048W-grn-blu-2	Qr12	0.406991540253706	254.9603333	901.912314040619	12	48	20	0	worker_qr12	0.311444636195162	NA
W48RDWH	048W-red-whi	Qr12	0.96716293249899	310.5328333	1091.37415515734	12	48	26	2.0167498544859	worker_qr12	0.421133856729381	NA
W48YLWH	048W-yel-whi	Qr12	0.008409781498783	88.39633333	1062.98085570688	12	48	16	1.38179784566201	worker_qr12	0.301557215811415	NA
W51BL	051W-blu	Qr3	0.26153442430311	160.0855	1237.45892528489	3	51	13	7.53258853369645	worker_qr3	0.39800326762118	NA
W51GRYL	051W-grn-yel	Qr3	0.006001904330783	83.47333333	1029.38398439707	3	51	11	1.14991102563439	worker_qr3	0.210895266314801	NA
W51ORBL	051W-ora-blu	Qr3	0.001286624680835	55.30983333	893.586391359077	3	51	9	0	worker_qr3	0.413617987987022	NA
W51SLWH	051W-sil-whi	Qr3	0.052796334021128	161.1706667	963.106412094568	3	51	9	0	worker_qr3	0.32925117126834	NA
W52BLGR	052W-blu-grn	Qr3	0.003075783209144	52.3265	1126.49356556094	3	52	12	2.8986049859629	worker_qr3	0.209781138917423	NA
W57BLOR	057W-blu-ora	Qr3	0.007062172553104	81.44583333	1077.23682935101	3	57	21	1.55975688589339	worker_qr3	0.24047211815394	NA
W57RDYL	057W-red-yel	Qr3	0.05646867524977	159.6191667	980.902473873677	3	57	4	0.95383441434567	worker_qr3	0.206691270489744	NA
W65BLWH	065W-blu-whi	Qr12	0.99883370441717	338.3238333	1299.60295614633	12	65	12	14.1371380934723	worker_qr12	0.511658025119367	NA
W65ORBL	065W-ora-blu	Qr12	0.001734678029782	49.022	1015.27276187766	12	65	8	0.753913596894546	worker_qr12	0.29800064091442	NA
W65RDGR	065W-red-grn	Qr12	0.378113921745015	228.1341667	985.475954669874	12	65	19	0	worker_qr12	0.304609014117472	NA
W65RDOR	065W-red-ora	Qr12	0.004893844948859	74.43683333	1052.00315938665	12	65	21	1.71694092254288	worker_qr12	0.460879829116015	NA
W67BLWH	067W-blu-whi	Qr12	0.006412744305569	74.00483333	1113.1267006835	12	67	17	4.08855739605837	worker_qr12	0.348771287500691	NA
W67GROR	067W-grn-ora	Qr12	0.629701257387432	206.0751667	1205.22074036771	12	67	22	6.65882405167247	worker_qr12	0.480359039920996	NA
W67RDBL	067W-red-blu	Qr12	0.000696270804911	49.15116667	789.500651057745	12	67	12	0	worker_qr12	0.263651608230228	NA
W67WHBL	067W-whi-blu	Qr12	0.001703951024018	62.571	906.255316188627	12	67	18	1.33390938457126	worker_qr12	0.434904658665985	NA
W69BLOR	069W-blu-ora	Qr3	0.010987105522637	116.8371667	935.736261027103	3	69	3	0	worker_qr3	0.113829581253456	NA
W69BLYL	069W-blu-yel	Qr3	0.021603315325251	137.1695	941.105029683081	3	69	7	0.702302948911557	worker_qr3	0.366852200522635	NA
W69SLBL	069W-sil-blu	Qr3	0.002877073504163	65.88783333	1000	3	69	3	0	worker_qr3	0.178804053612647	NA
W69YLSL	069W-yel-sil	Qr3	0.278155428675431	181.7856667	1132.56184771437	3	69	11	10.8873342362123	worker_qr3	0.323967543858372	NA
W71RDBL	071W-red-blu	Qr3	0.002139270680474	64.871	941.149221835096	3	71	17	0	worker_qr3	0.352416540450117	NA
W71YLWH	071W-yel-whi	Qr3	0.835572828521956	248.544	1143.86062371908	3	71	17	6.14170552432763	worker_qr3	0.481890959918143	NA
W71YLYL	071W-yel-yel	Qr3	0.003603949137881	88.029	896.778251527852	3	71	13	0	worker_qr3	0.24368339698741	NA
