# Supplementary material for: The molecular basis of socially mediated phenotypic plasticity in a eusocial paper wasp
Source: Nat Commun. 2021 Feb 3;12:775. doi: 10.1038/s41467-021-21095-6 (PMC7859208; doi:10.1038/s41467-021-21095-6)
Supplement: Supplementary file 11 — Source Data [file 41467_2021_21095_MOESM11_ESM.zip › Taylor_et_al_source_data/Taylor_et_al_fig3_data.csv]

Novogene_ID	BORIS_ID	treatment	queenness	ovaries	elo	finalrole	sampletime	nest	age	size	antennation_rate	agnosticrole	svm_prediction	queenAgeResiduals	eloAgeResiduals	ovariesAgeResiduals
W03BLGR	003W-blu-grn	Qr12	0.020171569900691	124.1156667	1000	worker_qr12	12	3	11	9.986007671	0	worker_qr12	0.314594840717547	-0.132951415485895	-3.12347284327578	-6.8367147210369
W03GR	003W-grn	Qr12	0.002096128508382	66.76183333	923.105857863	worker_qr12	12	3	23	10.42888767	0	worker_qr12	0.331369948716999	-0.427752993584837	-124.065219150258	-130.597171793032
W03SL	003W-sil	Qr12	0.96853186716955	316.0946667	1076.894142137	new_queen_12	12	3	25	9.487395068	0	worker_qr12	0.421752051245622	0.492561722291893	22.3817977620782	107.667890959969
W04BLOR	004W-blu-ora	Qr12	0.001682091479843	66.43366667	876.472281705311	worker_qr12	12	4	24	10.57785863	0	worker_qr12	0.347438359045542	-0.451227542005595	-174.369428988779	-136.459223761531
W04GRSL	004W-grn-sil	Qr12	0.175289864867277	209.8983333	931.055292343858	intermediate_queenness	12	4	24	11.38243507	0.829890823251697	worker_qr12	0.479172373105701	-0.277619768618161	-119.786418350232	7.00544286846855
W04YLWH	004W-yel-whi	Qr12	0.984415995205864	302.3556667	1192.47242595083	new_queen_12	12	4	24	10.72839014	7.32584469209253	worker_qr12	0.360628901144954	0.531506361720426	141.63071525674	99.4627762684685
W05RDRD	005W-red-red	Qr12	0.626093079828914	270.3795	944.350677117903	intermediate_queenness	12	5	23	10.36084603	0.665531934717973	worker_qr12	0.28801936561226	0.196243957735695	-102.820399895355	73.0204948769681
W14GRRD	014W-grn-red	Qr12	0.002535438785506	62.876	994.31128158875	worker_qr12	12	14	16	NA	0.723800677356801	worker_qr12	0.378848632452424	-0.265890103562177	-27.165359658683	-95.745807963535
W14SLBL	014W-sil-blu	Qr12	0.945192967096054	309.8395	1043.47476080881	new_queen_12	12	14	25	11.39089534	0.82077472013862	worker_qr12	0.402852812317827	0.469222822218397	-11.0375835661117	101.412724259969
W14WHOR	014W-whi-ora	Qr12	0.003242076156658	69.438	1000	worker_qr12	12	14	23	11.26834849	0	worker_qr12	0.228139520427322	-0.426607045936561	-47.1710770132576	-127.921005123032
W28BLOR	038W-blu-ora	Qr3	0.009132854386603	100.303	1000	worker_qr3	3	38	3	12.43776	0	worker_qr3	0.277102539977575	0.0404939601377719	26.2415966033841	13.6217010469591
W33BLYL	033W-blu-yel	Qr12	0.522363324298058	241.8343333	1000	intermediate_queenness	12	33	24	9.296596164	0	worker_qr12	0.455875235516905	0.0694536908126199	-50.8417106940897	38.9414428684686
W33GRSL	033W-grn-sil	Qr12	0.016657238038958	108.127	1062.00319517633	worker_qr12	12	33	18	11.24875397	3.60790009858253	worker_qr12	0.260196393960656	-0.297889327093164	33.1852865672329	-61.5625785805341
W33RDBL	033W-red-blu	Qr12	0.06170442590626	168.5411667	952.306348855472	worker_qr12	12	33	13	11.33980932	0.988940893749839	worker_qr12	0.381987096053836	-0.137539582264765	-58.1583913494647	26.5210146619636
W33SL	033W-sil	Qr12	0.005695434633007	68.9615	1127.41466995949	worker_qr12	12	33	28	9.005545205	4.28449626463334	worker_qr12	0.258124316276504	-0.539456244421309	61.890424542072	-156.06693166553
W38RDBL	038W-red-blu	Qr3	0.446230408870128	245.001	954.263629879375	intermediate_queenness	3	38	21	NA	3.53080043082304	worker_qr3	0.304363771569773	0.062502309561348	-85.5661797722184	58.7097654939672
W38RDWH	038W-red-whi	Qr3	0.282204468283067	237.6816667	900.003950033202	intermediate_queenness	3	38	24	9.674906301	4.52455134674528	worker_qr3	0.376074337068437	-0.170705165202371	-150.837760660888	34.7887762684686
W38YLBL	038W-yel-blu	Qr3	0.990499254216037	277.2408333	1342.10105659221	new_queen_3	3	38	33	8.876230137	19.4782492882947	worker_qr3	0.393165621385562	0.330045018200624	258.223642770631	24.5429750919726
W42GRSL	042W-grn-sil	Qr12	0.975218505794162	311.8066667	1114.15746341381	new_queen_12	12	42	24	10.94879562	1.99913814933118	worker_qr12	0.424718050703863	0.522308872308724	63.3157527197204	108.913776268469
W42RDWH	042W-red-whi	Qr12	0.67811965385018	261.2623333	1000	intermediate_queenness	12	42	19	NA	0	worker_qr12	0.335538201999109	0.340512577325839	-32.4885422899293	86.0388694109663
W42WHBL	042W-whi-blu	Qr12	0.390599528384405	226.0015	1000	intermediate_queenness	12	42	17	10.98368	0	worker_qr12	0.334261471375311	0.0991134746445025	-25.1472749282651	61.8458067279654
W42WHRD	042W-whi-red	Qr12	0.718986079697432	283.3711667	944.729519913899	new_queen_12	12	42	17	NA	0	worker_qr12	0.351753742714865	0.42750002595753	-80.4177550143661	119.215473427965
W42WHRD2	042W-whi-red-2	Qr12	0.888133010600322	300.5748333	1000	new_queen_12	12	42	14	12.024	0	worker_qr12	0.327666954368437	0.665828491037078	-14.1353738857688	153.020795953464
W44GRBL	044W-grn-blu	Qr3	0.006109975110973	73.37083333	1107.68503150145	worker_qr3	3	44	9	11.3062137	1.96966066029591	worker_qr3	0.238916584467866	-0.100891987491174	111.902826019842	-46.5137774740382
W45RDWH	045W-red-whi	Qr12	0.002231569922775	58.695	997.21913331105	worker_qr12	12	45	11	11.06249644	0.679382184938399	worker_qr12	0.284583767132988	-0.150891415463811	-5.90433953222262	-72.2573814210373
W45SL	045W-sil	Qr12	0.997297799194114	334.987	1237.24117409015	new_queen_12	12	45	16	10.20767562	11.4725621908475	worker_qr12	0.22711266951643	0.728872256846431	215.764532842717	176.365192036465
W45WHRD	045W-whi-red	Qr12	0.003783228985287	76.433	982.938753655777	worker_qr12	12	45	3	9.143276712	0	worker_qr12	0.243001693793687	0.0351443347364558	9.18035025916106	-10.2482989530408
W45YLBL	045W-yel-blu	Qr12	0.001613517206503	59.21016667	918.018769867029	worker_qr12	12	45	14	11.7517589	0	worker_qr12	0.174895805541833	-0.220691002356741	-96.1166040187398	-88.3438706765359
W47GRBL	047W-grn-blu	Qr3	0.03367207723235	143.8445	978.401005900813	worker_qr3	3	47	28	11.08478247	0.523999161601342	worker_qr3	0.402434438657849	-0.511479601821966	-87.1232395166051	-81.1839316655296
W47RDWH	047W-red-whi	Qr3	0.032206649206557	158.5256667	900.299668630892	worker_qr3	3	47	21	13.09147178	0	worker_qr3	0.343363242717774	-0.351521450102223	-139.530141020701	-27.7655678060328
W47WHBL	047W-whi-blu	Qr3	0.987536653863945	271.0488333	1340.86565165655	new_queen_3	3	47	30	10.74631014	11.5279815552295	worker_qr3	0.486315011039167	0.396263952025191	268.000138877468	34.9526310174713
W47WHYL	047W-whi-yel	Qr3	0.047528780790421	170.2186667	905.908990269784	worker_qr3	3	47	26	11.83623014	0.523999161601342	worker_qr3	0.504409626977086	-0.451501875479456	-152.27398778597	-43.7419943485305
W47YLBL	047W-yel-blu	Qr3	0.40832221952079	220.0398333	1032.80943507587	intermediate_queenness	3	47	26	11.87089534	2.09599664640537	worker_qr3	0.542202383958479	-0.0907084367490869	-25.3735429798839	6.07917225146945
W48GRBL2	048W-grn-blu-2	Qr12	0.406991540253706	254.9603333	901.912314040619	intermediate_queenness	12	48	20	11.40830685	0	worker_qr12	0.311444636195162	0.0463239523371454	-134.246861930142	74.2029841024668
W48RDWH	048W-red-whi	Qr12	0.96716293249899	310.5328333	1091.37415515734	new_queen_12	12	48	26	10.34577534	2.0167498544859	worker_qr12	0.421133856729381	0.468132276229113	33.1911771015862	96.5721722514695
W48YLWH	048W-yel-whi	Qr12	0.008409781498783	88.39633333	1062.98085570688	worker_qr12	12	48	16	11.34587616	1.38179784566201	worker_qr12	0.301557215811415	-0.2600157608489	41.504214459447	-70.225474633535
W51BL	051W-blu	Qr3	0.26153442430311	160.0855	1237.45892528489	intermediate_queenness	3	51	13	10.95269699	7.53258853369645	worker_qr3	0.39800326762118	0.0622904161320851	226.994185079953	18.0653479619636
W51GRYL	051W-grn-yel	Qr3	0.006001904330783	83.47333333	1029.38398439707	worker_qr3	3	51	11	11.2839189	1.14991102563439	worker_qr3	0.210895266314801	-0.147121081055803	26.2605115537974	-47.4790480910373
W51ORBL	051W-ora-blu	Qr3	0.001286624680835	55.30983333	893.586391359077	worker_qr3	3	51	9	10.50766027	0	worker_qr3	0.413617987987022	-0.105715337921312	-102.195814122531	-64.5747774740382
W51SLWH	051W-sil-whi	Qr3	0.052796334021128	161.1706667	963.106412094568	worker_qr3	3	51	9	11.24668493	0	worker_qr3	0.32925117126834	-0.0542056285810194	-32.6757933870404	41.2860558959618
W52BLGR	052W-blu-grn	Qr3	0.003075783209144	52.3265	1126.49356556094	worker_qr3	3	52	12	9.402546849	2.8986049859629	worker_qr3	0.209781138917423	-0.173107713569662	119.699459036835	-84.1597667295368
W57BLOR	057W-blu-ora	Qr3	0.007062172553104	81.44583333	1077.23682935101	worker_qr3	3	57	21	9.175644932	1.55975688589339	worker_qr3	0.24047211815394	-0.376665926755676	37.4070196994167	-104.845401176033
W57RDYL	057W-red-yel	Qr3	0.05646867524977	159.6191667	980.902473873677	worker_qr3	3	57	4	10.70656	0.95383441434567	worker_qr3	0.206691270489744	0.0647692696087195	3.47343679622898	67.4039824384596
W65BLWH	065W-blu-whi	Qr12	0.99883370441717	338.3238333	1299.60295614633	new_queen_12	12	65	12	10.28088986	14.1371380934723	worker_qr12	0.511658025119367	0.822650207638364	292.808849622225	201.837566570463
W65ORBL	065W-ora-blu	Qr12	0.001734678029782	49.022	1015.27276187766	worker_qr12	12	65	8	9.870430685	0.753913596894546	worker_qr12	0.29800064091442	-0.082206773180146	23.1611900768836	-65.3287254955386
W65RDGR	065W-red-grn	Qr12	0.378113921745015	228.1341667	985.475954669874	intermediate_queenness	12	65	19	9.383995616	0	worker_qr12	0.304609014117472	0.0405068452206738	-47.0125876200553	52.9107028109663
W65RDOR	065W-red-ora	Qr12	0.004893844948859	74.43683333	1052.00315938665	worker_qr12	12	65	21	10.20557151	1.71694092254288	worker_qr12	0.460879829116015	-0.378834254359921	12.1733497350565	-111.854401176033
W67BLWH	067W-blu-whi	Qr12	0.006412744305569	74.00483333	1113.1267006835	worker_qr12	12	67	17	9.549168219	4.08855739605837	worker_qr12	0.348771287500691	-0.285073309434333	87.979425755235	-90.1508599420346
W67GROR	067W-grn-ora	Qr12	0.629701257387432	206.0751667	1205.22074036771	intermediate_queenness	12	67	22	12.33058192	6.65882405167247	worker_qr12	0.480359039920996	0.222912646686433	161.720297035285	14.2500468854677
W67RDBL	067W-red-blu	Qr12	0.000696270804911	49.15116667	789.500651057745	worker_qr12	12	67	12	10.20578192	0	worker_qr12	0.263651608230228	-0.175487225973895	-217.29345546636	-87.3351000595368
W67WHBL	067W-whi-blu	Qr12	0.001703951024018	62.571	906.255316188627	worker_qr12	12	67	18	10.07367014	1.33390938457126	worker_qr12	0.434904658665985	-0.312842614108104	-122.56259242047	-107.118578580534
W69BLOR	069W-blu-ora	Qr3	0.010987105522637	116.8371667	935.736261027103	worker_qr3	3	69	3	NA	0	worker_qr3	0.113829581253456	0.0423482112738058	-38.0221423695129	30.1558677469591
W69BLYL	069W-blu-yel	Qr3	0.021603315325251	137.1695	941.105029683081	worker_qr3	3	69	7	10.29399671	0.702302948911557	worker_qr3	0.366852200522635	-0.0392776244924576	-47.3359084368632	28.3526598129609
W69SLBL	069W-sil-blu	Qr3	0.002877073504163	65.88783333	1000	worker_qr3	3	69	3	9.898222466	0	worker_qr3	0.178804053612647	0.0342381792553319	26.2415966033841	-20.7934656230408
W69YLSL	069W-yel-sil	Qr3	0.278155428675431	181.7856667	1132.56184771437	intermediate_queenness	3	69	11	10.13589041	10.8873342362123	worker_qr3	0.323967543858372	0.125032443288845	129.438374871097	50.8332852789627
W71RDBL	071W-red-blu	Qr3	0.002139270680474	64.871	941.149221835096	worker_qr3	3	71	17	11.35602849	0	worker_qr3	0.352416540450117	-0.289346783059428	-83.9980530931691	-99.2846932720346
W71YLWH	071W-yel-whi	Qr3	0.835572828521956	248.544	1143.86062371908	new_queen_3	3	71	17	11.58185205	6.14170552432763	worker_qr3	0.481890959918143	0.544086774782054	118.713348790815	84.3883067279654
W71YLYL	071W-yel-yel	Qr3	0.003603949137881	88.029	896.778251527852	worker_qr3	3	71	13	11.77276493	0	worker_qr3	0.24368339698741	-0.195640059033144	-113.686488677085	-53.9911520380364
